# Supplementary material for: Pleiotropy facilitates parallel adaptation in sticklebacks
Source: Mol Ecol. 2022 Jan 22;31(5):1476–86. doi: 10.1111/mec.16335 (PMC9306781; doi:10.1111/mec.16335)
Supplement: Supplementary file 2 — Supplementary Material [file MEC-31-1476-s001.csv]

ecotypes	reference	qtl_trait	qtl_cat	qtl_pve	qtl_chr	lg	qtl_number	BS1_marker_start_remarks	BS1_overlaptest_definition	BS1_chr_ovstart	BS1_pos_ovstart	BS1_chr_ovend	BS1_pos_ovend	position_to_use	bp_group	lg_bp_group	parallel_SL	outlier_SL	parallel_BL	outlier_BL
benthic_limnetic	Arnegard et al. 2014 Nature 511:307-311	anteriodorsal extent of operculum (x)	body shape	4.53	chrIV	4	1	nearest SNP	1.5-LOD region as reported	chrIV	1942641	chrIV	5165268	3553954.5	72	4_72	NA	NA	0	Non_outlier
benthic_limnetic	Arnegard et al. 2014 Nature 511:307-311	anteriodorsal extent of operculum (x)	body shape	4.22	chrVII	7	1	nearest SNP	1.5-LOD region as reported	chrVII	2559099	chrVII	25193081	13876090	278	7_278	NA	NA	1	Shared_outlier
benthic_limnetic	Arnegard et al. 2014 Nature 511:307-311	anterior epaxial muscle width (residual)	feeding	6.32	chrXII	12	1	nearest SNP	1.5-LOD region as reported	chrXII	2181073	chrXII	6913126	4547099.5	91	12_91	NA	NA	0	Non_outlier
benthic_limnetic	Conte et al. 2015 Genetics 201:1189-1200	anterior extent of ectocorocoid (y)	body shape	3.63	chrXIX	19	1	peak marker (closest SNP on genetic map)	1.5-LOD region as reported	chrXIX	1546489	chrXIX	8190806	4868647.5	98	19_98	NA	NA	0	Non_outlier
benthic_limnetic	Conte et al. 2015 Genetics 201:1189-1200	anterior extent of ectocorocoid (y)	body shape	4.34	chrVII	7	1	peak marker (closest SNP on genetic map)	1.5-LOD region as reported	chrVII	2559099	chrVII	23703797	13131448	263	7_263	NA	NA	0	Outlier
benthic_limnetic	Conte et al. 2015 Genetics 201:1189-1200	anterior extent of maxilla (x)	body shape	3.71	chrI	1	1	peak marker (closest SNP on genetic map)	1.5-LOD region as reported	chrI	1550	chrI	2718044	1359797	28	1_28	NA	NA	0	Non_outlier
benthic_limnetic	Conte et al. 2015 Genetics 201:1189-1200	anterior extent of maxilla (x)	body shape	2.3	chrVII	7	1	peak marker (closest SNP on genetic map)	1.5-LOD region as reported	chrVII	19857837	chrVII	26227403	23042620	461	7_461	NA	NA	0	Non_outlier
benthic_limnetic	Arnegard et al. 2014 Nature 511:307-311	anterior extent of orbit (x)	body shape	2.93	chrXVI	16	1	nearest SNP	1.5-LOD region as reported	chrXVI	2764206	chrXVI	17405918	10085062	202	16_202	NA	NA	0	Non_outlier
benthic_limnetic	Arnegard et al. 2014 Nature 511:307-311	anterior extent of orbit (y)	body shape	3.28	chrXVI	16	1	nearest SNP	1.5-LOD region as reported	chrXVI	2483136	chrXVI	15826700	9154918	184	16_184	NA	NA	0	Non_outlier
benthic_limnetic	Arnegard et al. 2014 Nature 511:307-311	anterior extent of orbit (y)	body shape	4.8	chrIV	4	1	nearest SNP	1.5-LOD region as reported	chrIV	2045971	chrIV	30568387	16307179	327	4_327	NA	NA	0	Non_outlier
benthic_limnetic	Conte et al. 2015 Genetics 201:1189-1200	anterior extent of premaxilla (x)	body shape	3.49	chrI	1	1	peak marker (closest SNP on genetic map)	1.5-LOD region as reported	chrI	2718044	chrI	26879230	14798637	296	1_296	NA	NA	0	Non_outlier
benthic_limnetic	Conte et al. 2015 Genetics 201:1189-1200	anterior insertion of anal fin (x)	body shape	1.48	chrIV	4	1	peak marker (closest SNP on genetic map)	1.5-LOD region as reported	chrIV	30568387	chrIV	32277841	31423114	629	4_629	0.028571429	Shared_outlier	NA	NA
benthic_limnetic	Arnegard et al. 2014 Nature 511:307-311	anterior insertion of anal fin (y)	body shape	4.33	chrXVI	16	1	nearest SNP	1.5-LOD region as reported	chrXVI	2483136	chrXVI	14963879	8723507.5	175	16_175	0	Non_outlier	NA	NA
benthic_limnetic	Arnegard et al. 2014 Nature 511:307-311	anterior insertion of dorsal fin (x)	body shape	1.89	chrXX	20	1	nearest SNP	1.5-LOD region as reported	chrXX	9279241	chrXX	17708486	13493863.5	270	20_270	0	Outlier	0	Outlier
benthic_limnetic	Conte et al. 2015 Genetics 201:1189-1200	anterior insertion of dorsal fin (x)	body shape	NA	chrX	10	1	peak marker (closest SNP on genetic map)	1.5-LOD region as reported	chrX	12844036	chrX	14265366	13554701	272	10_272	NA	NA	0	Non_outlier
benthic_limnetic	Arnegard et al. 2014 Nature 511:307-311	anterior insertion of dorsal fin (x)	body shape	2.75	chrXVII	17	1	nearest SNP	1.5-LOD region as reported	chrXVII	645029	chrXVII	2632376	1638702.5	33	17_33	NA	NA	0	Non_outlier
benthic_limnetic	Conte et al. 2015 Genetics 201:1189-1200	anterior insertion of dorsal fin (y)	body shape	4.71	chrI	1	1	peak marker (closest SNP on genetic map)	1.5-LOD region as reported	chrI	1550	chrI	3494580	1748065	35	1_35	0	Non_outlier	0	Non_outlier
benthic_limnetic	Conte et al. 2015 Genetics 201:1189-1200	anterior insertion of dorsal fin (y)	body shape	NA	chrXII	12	1	peak marker (closest SNP on genetic map)	1.5-LOD region as reported	chrXII	1483544	chrXII	5521301	3502422.5	71	12_71	0	Outlier	0	Non_outlier
benthic_limnetic	Conte et al. 2015 Genetics 201:1189-1200	anterior insertion of dorsal fin (y)	body shape	NA	chrVIII	8	1	peak marker (closest SNP on genetic map)	1.5-LOD region as reported	chrVIII	3987295	chrVIII	16843576	10415435.5	209	8_209	0.032967033	Shared_outlier	0	Non_outlier
benthic_limnetic	Conte et al. 2015 Genetics 201:1189-1200	anterior insertion of dorsal fin (y)	body shape	NA	chrXIV	14	1	peak marker (closest SNP on genetic map)	1.5-LOD region as reported	chrXIV	800076	chrXIV	14049917	7424996.5	149	14_149	NA	NA	0	Non_outlier
benthic_limnetic	Conte et al. 2015 Genetics 201:1189-1200	anterior insertion of dorsal fin (y)	body shape	NA	chrXIX	19	1	peak marker (closest SNP on genetic map)	1.5-LOD region as reported	chrXIX	1546489	chrXIX	8190806	4868647.5	98	19_98	NA	NA	0	Non_outlier
benthic_limnetic	Conte et al. 2015 Genetics 201:1189-1200	anterioventral extent of preopercular (y)	body shape	2.45	chrXI	11	1	peak marker (closest SNP on genetic map)	1.5-LOD region as reported	chrXI	12746496	chrXI	15154801	13950648.5	280	11_280	0.057142857	Shared_outlier	0	Non_outlier
benthic_limnetic	Conte et al. 2015 Genetics 201:1189-1200	anterioventral extent of preopercular (y)	body shape	4.32	chrI	1	1	peak marker (closest SNP on genetic map)	1.5-LOD region as reported	chrI	3310077	chrI	20584613	11947345	239	1_239	NA	NA	0	Outlier
benthic_limnetic	Arnegard et al. 2014 Nature 511:307-311	anterioventral extent of preopercular (y)	body shape	2.84	chrXVI	16	1	nearest SNP	1.5-LOD region as reported	chrXVI	6415385	chrXVI	14963879	10689632	214	16_214	NA	NA	0	Non_outlier
benthic_limnetic	Arnegard et al. 2014 Nature 511:307-311	anterioventral extent of preopercular (y)	body shape	6.4	chrIV	4	1	nearest SNP	1.5-LOD region as reported	chrIV	1942641	chrIV	15052901	8497771	170	4_170	NA	NA	0	Non_outlier
benthic_limnetic	Conte et al. 2015 Genetics 201:1189-1200	anterioventral extent of preopercular (y)	body shape	4.13	chrIV	4	1	peak marker (closest SNP on genetic map)	1.5-LOD region as reported	chrIV	219384	chrIV	30568387	15393885.5	308	4_308	NA	NA	0	Non_outlier
benthic_limnetic	Arnegard et al. 2014 Nature 511:307-311	branchial arch 1 long raker number	feeding	2.57	chrVIII	8	1	nearest SNP	1.5-LOD region as reported	chrVIII	3987295	chrVIII	17576018	10781656.5	216	8_216	0	Non_outlier	0	Non_outlier
benthic_limnetic	Arnegard et al. 2014 Nature 511:307-311	branchial arch 1 long raker number	feeding	2.72	chrXII	12	1	nearest SNP	1.5-LOD region as reported	chrXII	16628544	chrXII	17470353	17049448.5	341	12_341	NA	NA	0	Non_outlier
benthic_limnetic	Arnegard et al. 2014 Nature 511:307-311	branchial arch 1 long raker number	feeding	3.38	chrXX	20	1	nearest SNP	1.5-LOD region as reported	chrXX	1808773	chrXX	17708486	9758629.5	196	20_196	NA	NA	0	Non_outlier
benthic_limnetic	Arnegard et al. 2014 Nature 511:307-311	branchial arch 1 long raker number	feeding	11.7	chrVII	7	1	nearest SNP	1.5-LOD region as reported	chrVII	5936068	chrVII	24217606	15076837	302	7_302	NA	NA	0	Outlier
benthic_limnetic	Arnegard et al. 2014 Nature 511:307-311	branchial arch 1 short raker number	feeding	3.48	chrXX	20	1	nearest SNP	1.5-LOD region as reported	chrXX	2312273	chrXX	17708486	10010379.5	201	20_201	0	Outlier	0.333333333	Shared_outlier
benthic_limnetic	Arnegard et al. 2014 Nature 511:307-311	branchial arch 1 short raker number	feeding	3.1	chrI	1	1	nearest SNP	1.5-LOD region as reported	chrI	3310077	chrI	19946499	11628288	233	1_233	NA	NA	1	Shared_outlier
benthic_limnetic	Conte et al. 2015 Genetics 201:1189-1200	branchial arch 1 short raker number	feeding	NA	chrI	1	1	peak marker (closest SNP on genetic map)	1.5-LOD region as reported	chrI	4219350	chrI	20584613	12401981.5	249	1_249	NA	NA	0	Non_outlier
benthic_limnetic	Conte et al. 2015 Genetics 201:1189-1200	branchial arch 1 short raker number	feeding	4.08	chrVII	7	1	peak marker (closest SNP on genetic map)	1.5-LOD region as reported	chrVII	5936068	chrVII	24217606	15076837	302	7_302	NA	NA	0	Outlier
benthic_limnetic	Arnegard et al. 2014 Nature 511:307-311	buccal cavity length	feeding	2.66	chrII	2	1	nearest SNP	1.5-LOD region as reported	chrII	4530808	chrII	19985741	12258274.5	246	2_246	NA	NA	0	Outlier
benthic_limnetic	Arnegard et al. 2014 Nature 511:307-311	buccal cavity length	feeding	2.84	chrXIV	14	1	nearest SNP	1.5-LOD region as reported	chrXIV	1442872	chrXIV	14049917	7746394.5	155	14_155	NA	NA	0	Non_outlier
benthic_limnetic	Arnegard et al. 2014 Nature 511:307-311	buccal cavity length	feeding	3.05	chrIX	9	1	nearest SNP	1.5-LOD region as reported	chrIX	13852312	chrIX	18826248	16339280	327	9_327	NA	NA	0	Non_outlier
benthic_limnetic	Conte et al. 2015 Genetics 201:1189-1200	centroid size	body size	NA	chrXIX	19	1	peak marker (closest SNP on genetic map)	1.5-LOD region as reported	chrXIX	1546489	chrXIX	8190806	4868647.5	98	19_98	NA	NA	0	Non_outlier
benthic_limnetic	Malek et al. 2012 Molecular Ecology 21:5265-5279	color males	pigmentation	20	chrI	1	1	microsatellite	associated marker ± 1 Mb	chrI	6086284	chrI	8086382	7086333	142	1_142	0	Non_outlier	0	Outlier
benthic_limnetic	Malek et al. 2012 Molecular Ecology 21:5265-5279	color males	pigmentation	20	chrIV	4	1	microsatellite	associated marker ± 1 Mb	chrIV	5107609	chrIV	16232282	10669945.5	214	4_214	NA	NA	0	Outlier
benthic_limnetic	Malek et al. 2012 Molecular Ecology 21:5265-5279	color males	pigmentation	20	chrIV	4	1	microsatellite	associated marker ± 1 Mb	chrIV	14232047	chrIV	16232282	15232164.5	305	4_305	NA	NA	0.333333333	Shared_outlier
benthic_limnetic	Malek et al. 2012 Molecular Ecology 21:5265-5279	color males	pigmentation	20	chrVII	7	1	microsatellite	associated marker ± 1 Mb	chrVII	12663683	chrVII	14664252	13663967.5	274	7_274	NA	NA	0	Outlier
benthic_limnetic	Arnegard et al. 2014 Nature 511:307-311	dorsal extent of ectocorocoid (x)	body shape	2.69	chrXXI	21	1	nearest SNP	1.5-LOD region as reported	chrUn	6720054	chrXXI	11414383	9067218.5	182	21_182	0	Non_outlier	0	Non_outlier
benthic_limnetic	Arnegard et al. 2014 Nature 511:307-311	dorsal extent of ectocorocoid (x)	body shape	2.61	chrI	1	1	nearest SNP	1.5-LOD region as reported	chrI	7545826	chrI	19946499	13746162.5	275	1_275	NA	NA	0	Non_outlier
benthic_limnetic	Arnegard et al. 2014 Nature 511:307-311	dorsal extent of ectocorocoid (x)	body shape	3.29	chrXVI	16	1	nearest SNP	1.5-LOD region as reported	chrXVI	2483136	chrXVI	15826700	9154918	184	16_184	NA	NA	0	Non_outlier
benthic_limnetic	Conte et al. 2015 Genetics 201:1189-1200	dorsal extent of ectocorocoid (x)	body shape	12.09	chrVII	7	1	peak marker (closest SNP on genetic map)	1.5-LOD region as reported	chrVII	19857837	chrVII	21302029	20579933	412	7_412	NA	NA	0	Non_outlier
benthic_limnetic	Arnegard et al. 2014 Nature 511:307-311	dorsal extent of ectocorocoid (y)	body shape	3.83	chrIV	4	1	nearest SNP	1.5-LOD region as reported	chrIV	4034002	chrIV	30568387	17301194.5	347	4_347	0	Non_outlier	NA	NA
benthic_limnetic	Arnegard et al. 2014 Nature 511:307-311	dorsal extent of ectocorocoid (y)	body shape	2.32	chrXIV	14	1	nearest SNP	1.5-LOD region as reported	chrXIV	1442872	chrXIV	15137805	8290338.5	166	14_166	NA	NA	0	Non_outlier
benthic_limnetic	Arnegard et al. 2014 Nature 511:307-311	dorsal extent of ectocorocoid (y)	body shape	4.58	chrXVI	16	1	nearest SNP	1.5-LOD region as reported	chrXVI	8218481	chrXVI	17895677	13057079	262	16_262	NA	NA	0	Non_outlier
benthic_limnetic	Arnegard et al. 2014 Nature 511:307-311	dorsal extent of ectocorocoid (y)	body shape	3.28	chrVI	6	1	nearest SNP	1.5-LOD region as reported	chrVI	487411	chrVI	16870159	8678785	174	6_174	NA	NA	0	Non_outlier
benthic_limnetic	Conte et al. 2015 Genetics 201:1189-1200	dorsal extent of orbit (x)	body shape	NA	chrVII	7	1	peak marker (closest SNP on genetic map)	1.5-LOD region as reported	chrVII	19857837	chrVII	21302029	20579933	412	7_412	NA	NA	0	Non_outlier
benthic_limnetic	Conte et al. 2015 Genetics 201:1189-1200	dorsal extent of orbit (y)	body shape	NA	chrI	1	1	peak marker (closest SNP on genetic map)	1.5-LOD region as reported	chrI	2718044	chrI	15145305	8931674.5	179	1_179	NA	NA	0	Non_outlier
benthic_limnetic	Arnegard et al. 2014 Nature 511:307-311	dorsal extent of preopercular (x)	body shape	3.02	chrVII	7	1	nearest SNP	1.5-LOD region as reported	chrVII	1481322	chrVII	25193081	13337201.5	267	7_267	0	Non_outlier	0.333333333	Shared_outlier
benthic_limnetic	Arnegard et al. 2014 Nature 511:307-311	dorsal extent of preopercular (y)	body shape	2.88	chrXVIII	18	1	nearest SNP	1.5-LOD region as reported	chrXVIII	1211531	chrXVIII	13193140	7202335.5	145	18_145	NA	NA	0	Non_outlier
benthic_limnetic	Conte et al. 2015 Genetics 201:1189-1200	dorsal insertion of pectoral fin (x)	body shape	NA	chrI	1	1	peak marker (closest SNP on genetic map)	1.5-LOD region as reported	chrI	4219350	chrI	26879230	15549290	311	1_311	NA	NA	0	Non_outlier
benthic_limnetic	Peichel et al. Nature 414:901-905	dorsal spine 1 length	defence	1.53	chrI	1	1	microsatellite	1.5-LOD region as reported	chrI	7085842	chrI	22279555	14682698.5	294	1_294	0	Non_outlier	0	Non_outlier
benthic_limnetic	Conte et al. 2015 Genetics 201:1189-1200	dorsal spine 1 length	defence	3.14	chrII	2	1	peak marker (closest SNP on genetic map)	1.5-LOD region as reported	chrII	19324477	chrII	19985741	19655109	394	2_394	0	Outlier	0	Non_outlier
benthic_limnetic	Peichel et al. Nature 414:901-905	dorsal spine 1 length	defence	1.42	chrII	2	1	microsatellite	1.5-LOD region as reported	chrII	21122251	chrII	22995240	22058745.5	442	2_442	0	Non_outlier	0	Non_outlier
benthic_limnetic	Arnegard et al. 2014 Nature 511:307-311	dorsal spine 1 length	defence	2.55	chrIV	4	1	nearest SNP	1.5-LOD region as reported	chrIV	1942641	chrIV	32592491	17267566	346	4_346	0	Non_outlier	NA	NA
benthic_limnetic	Peichel et al. Nature 414:901-905	dorsal spine 2 length	defence	2.57	chrXI	11	1	microsatellite	1.5-LOD region as reported	chrXI	9085119	chrXI	14561851	11823485	237	11_237	NA	NA	0	Non_outlier
benthic_limnetic	Peichel et al. Nature 414:901-905	dorsal spine 2 length	defence	2.72	chrVIII	8	1	microsatellite	1.5-LOD region as reported	chrVIII	15899997	chrVIII	19368704	17634350.5	353	8_353	NA	NA	0	Non_outlier
benthic_limnetic	Conte et al. 2015 Genetics 201:1189-1200	dorsum of the trunk over the pectoral fin midpoint (x)	body shape	NA	chrI	1	1	peak marker (closest SNP on genetic map)	1.5-LOD region as reported	chrI	4219350	chrI	26879230	15549290	311	1_311	NA	NA	0	Non_outlier
benthic_limnetic	Conte et al. 2015 Genetics 201:1189-1200	dorsum of the trunk over the pectoral fin midpoint (y)	body shape	3.17	chrXII	12	1	peak marker (closest SNP on genetic map)	1.5-LOD region as reported	chrXII	548804	chrXII	5521301	3035052.5	61	12_61	NA	NA	0	Non_outlier
benthic_limnetic	Conte et al. 2015 Genetics 201:1189-1200	dorsum of the trunk over the pectoral fin midpoint (y)	body shape	2.79	chrXIX	19	1	peak marker (closest SNP on genetic map)	1.5-LOD region as reported	chrXIX	1546489	chrXIX	8190806	4868647.5	98	19_98	NA	NA	0	Non_outlier
benthic_limnetic	Peichel et al. Nature 414:901-905	gill raker numbers	feeding	15.4	chrXI	11	1	microsatellite	1.5-LOD region as reported	chrXI	9085119	chrXI	14561851	11823485	237	11_237	NA	NA	0	Non_outlier
benthic_limnetic	Arnegard et al. 2014 Nature 511:307-311	lachrymal at nasal capsule (x)	body shape	2.96	chrXIII	13	1	nearest SNP	1.5-LOD region as reported	chrXIII	2822352	chrXIII	19311265	11066808.5	222	13_222	0	Non_outlier	NA	NA
benthic_limnetic	Arnegard et al. 2014 Nature 511:307-311	lachrymal at nasal capsule (x)	body shape	2.45	chrII	2	1	nearest SNP	1.5-LOD region as reported	chrII	19985741	chrII	21231538	20608639.5	413	2_413	0	Outlier	0	Non_outlier
benthic_limnetic	Arnegard et al. 2014 Nature 511:307-311	lachrymal at nasal capsule (x)	body shape	2.7	chrXXI	21	1	nearest SNP	1.5-LOD region as reported	chrUn	6720054	chrXXI	11414383	9067218.5	182	21_182	0	Non_outlier	0	Non_outlier
benthic_limnetic	Arnegard et al. 2014 Nature 511:307-311	lower jaw-opening inlever length (residual)	feeding	4.07	chrXXI	21	1	nearest SNP	1.5-LOD region as reported	chrUn	7381868	chrXXI	11414383	9398125.5	188	21_188	0	Non_outlier	0	Non_outlier
benthic_limnetic	Arnegard et al. 2014 Nature 511:307-311	lower jaw-opening inlever length (residual)	feeding	5.95	chrIV	4	1	nearest SNP	1.5-LOD region as reported	chrIV	339710	chrIV	15721538	8030624	161	4_161	NA	NA	0	Non_outlier
benthic_limnetic	Arnegard et al. 2014 Nature 511:307-311	neurocranium outlever length	feeding	2.97	chrIX	9	1	nearest SNP	1.5-LOD region as reported	chrIX	13852312	chrIX	18942598	16397455	328	9_328	0.032967033	Shared_outlier	0	Non_outlier
benthic_limnetic	Arnegard et al. 2014 Nature 511:307-311	neurocranium outlever length	feeding	2.57	chrII	2	1	nearest SNP	1.5-LOD region as reported	chrII	377479	chrII	17453243	8915361	179	2_179	NA	NA	0	Non_outlier
benthic_limnetic	Arnegard et al. 2014 Nature 511:307-311	pelvic reduction	defence	47.81	chrVII	7	1	nearest SNP	1.5-LOD region as reported	chrVII	26769148	chrVII	27918897	27344022.5	547	7_547	NA	NA	0	Non_outlier
benthic_limnetic	Peichel et al. Nature 414:901-905	pelvic spine length	defence	3.35	chrVIII	8	1	microsatellite	1.5-LOD region as reported	chrVIII	15002303	chrVIII	18354715	16678509	334	8_334	0	Outlier	0	Non_outlier
benthic_limnetic	Arnegard et al. 2014 Nature 511:307-311	plate number	defence	2.66	chrXI	11	1	nearest SNP	1.5-LOD region as reported	chrXI	457909	chrXI	12550151	6504030	131	11_131	0	Outlier	NA	NA
benthic_limnetic	Conte et al. 2015 Genetics 201:1189-1200	plate number	defence	6.06	chrXVI	16	1	peak marker (closest SNP on genetic map)	1.5-LOD region as reported	chrXVI	3206769	chrXVI	17405918	10306343.5	207	16_207	0	Non_outlier	NA	NA
benthic_limnetic	Conte et al. 2015 Genetics 201:1189-1200	plate number	defence	NA	chrVII	7	1	peak marker (closest SNP on genetic map)	1.5-LOD region as reported	chrVII	13452516	chrVII	25662266	19557391	392	7_392	0.010989011	Shared_outlier	0	Non_outlier
benthic_limnetic	Peichel et al. Nature 414:901-905	plate number	defence	10	chrXXI	21	1	microsatellite	associated marker ± 1 Mb	chrUn	6282581	chrUn	8282789	7282685	146	21_146	NA	NA	0	Non_outlier
benthic_limnetic	Arnegard et al. 2014 Nature 511:307-311	plate number	defence	4.06	chrVII	7	1	nearest SNP	1.5-LOD region as reported	chrVII	20883742	chrVII	26769148	23826445	477	7_477	NA	NA	0	Non_outlier
benthic_limnetic	Arnegard et al. 2014 Nature 511:307-311	posteriodorsal extent of operculum (x)	body shape	2.55	chrIV	4	1	nearest SNP	1.5-LOD region as reported	chrIV	2045971	chrIV	15052901	8549436	171	4_171	0	Non_outlier	0	Non_outlier
benthic_limnetic	Arnegard et al. 2014 Nature 511:307-311	posteriodorsal extent of operculum (x)	body shape	2.16	chrXVI	16	1	nearest SNP	1.5-LOD region as reported	chrXVI	2483136	chrXVI	17895677	10189406.5	204	16_204	NA	NA	0	Non_outlier
benthic_limnetic	Arnegard et al. 2014 Nature 511:307-311	posteriodorsal extent of operculum (x)	body shape	2.2	chrII	2	1	nearest SNP	1.5-LOD region as reported	chrII	377479	chrII	17312835	8845157	177	2_177	NA	NA	0	Non_outlier
benthic_limnetic	Arnegard et al. 2014 Nature 511:307-311	posteriodorsal extent of operculum (x)	body shape	2.91	chrVIII	8	1	nearest SNP	1.5-LOD region as reported	chrVIII	4503012	chrVIII	16649103	10576057.5	212	8_212	NA	NA	0	Non_outlier
benthic_limnetic	Conte et al. 2015 Genetics 201:1189-1200	posteriodorsal extent of operculum (y)	body shape	NA	chrII	2	1	peak marker (closest SNP on genetic map)	1.5-LOD region as reported	chrII	4157699	chrII	19985741	12071720	242	2_242	0	Non_outlier	0	Non_outlier
benthic_limnetic	Conte et al. 2015 Genetics 201:1189-1200	posteriodorsal extent of operculum (y)	body shape	5.9	chrVII	7	1	peak marker (closest SNP on genetic map)	1.5-LOD region as reported	chrVII	835236	chrVII	24217606	12526421	251	7_251	NA	NA	0.333333333	Shared_outlier
benthic_limnetic	Conte et al. 2015 Genetics 201:1189-1200	posterior extent of caudal peduncle (x)	body shape	NA	chrII	2	1	peak marker (closest SNP on genetic map)	1.5-LOD region as reported	chrII	6475468	chrII	21013052	13744260	275	2_275	0.012820513	Shared_outlier	0	Non_outlier
benthic_limnetic	Arnegard et al. 2014 Nature 511:307-311	posterior extent of caudal peduncle (x)	body shape	5.1	chrXIV	14	1	nearest SNP	1.5-LOD region as reported	chrXIV	3598443	chrXIV	14049917	8824180	177	14_177	NA	NA	0	Non_outlier
benthic_limnetic	Arnegard et al. 2014 Nature 511:307-311	posterior extent of caudal peduncle (x)	body shape	1.78	chrVIII	8	1	nearest SNP	1.5-LOD region as reported	chrVIII	1929053	chrVIII	16954373	9441713	189	8_189	NA	NA	0	Outlier
benthic_limnetic	Conte et al. 2015 Genetics 201:1189-1200	posterior extent of caudal peduncle (y)	body shape	4.18	chrVIII	8	1	peak marker (closest SNP on genetic map)	1.5-LOD region as reported	chrVIII	16843576	chrVIII	18760705	17802140.5	357	8_357	NA	NA	0	Non_outlier
benthic_limnetic	Conte et al. 2015 Genetics 201:1189-1200	posterior extent of ectocorocoid (x)	body shape	NA	chrI	1	1	peak marker (closest SNP on genetic map)	1.5-LOD region as reported	chrI	4219350	chrI	20584613	12401981.5	249	1_249	NA	NA	0	Non_outlier
benthic_limnetic	Arnegard et al. 2014 Nature 511:307-311	posterior extent of ectocorocoid (x)	body shape	4.45	chrX	10	1	nearest SNP	1.5-LOD region as reported	chrUn	14043112	chrX	12507632	13275372	266	10_266	NA	NA	0	Non_outlier
benthic_limnetic	Conte et al. 2015 Genetics 201:1189-1200	posterior extent of ectocorocoid (x)	body shape	NA	chrV	5	1	peak marker (closest SNP on genetic map)	1.5-LOD region as reported	chrUn	12390868	chrV	10674055	11532461.5	231	5_231	NA	NA	0	Non_outlier
benthic_limnetic	Arnegard et al. 2014 Nature 511:307-311	posterior extent of ectocorocoid (y)	body shape	3.62	chrIV	4	1	nearest SNP	1.5-LOD region as reported	chrIV	1942641	chrIV	29034665	15488653	310	4_310	0	Non_outlier	0	Outlier
benthic_limnetic	Conte et al. 2015 Genetics 201:1189-1200	posterior extent of ectocorocoid (y)	body shape	5.29	chrIV	4	1	peak marker (closest SNP on genetic map)	1.5-LOD region as reported	chrIV	219384	chrIV	219384	219384	5	4_5	0	Non_outlier	NA	NA
benthic_limnetic	Arnegard et al. 2014 Nature 511:307-311	posterior extent of ectocorocoid (y)	body shape	3.01	chrVII	7	1	nearest SNP	1.5-LOD region as reported	chrVII	26769148	chrVII	27918897	27344022.5	547	7_547	NA	NA	0	Non_outlier
benthic_limnetic	Conte et al. 2015 Genetics 201:1189-1200	posterior extent of maxilla (x)	body shape	NA	chrXIX	19	1	peak marker (closest SNP on genetic map)	1.5-LOD region as reported	chrXIX	1546489	chrXIX	8190806	4868647.5	98	19_98	NA	NA	0	Non_outlier
benthic_limnetic	Conte et al. 2015 Genetics 201:1189-1200	posterior extent of maxilla (y)	body shape	1.96	chrXIII	13	1	peak marker (closest SNP on genetic map)	1.5-LOD region as reported	chrXIII	1698554	chrXIII	2105469	1902011.5	39	13_39	0	Outlier	NA	NA
benthic_limnetic	Arnegard et al. 2014 Nature 511:307-311	posterior extent of maxilla (y)	body shape	2.75	chrIV	4	1	nearest SNP	1.5-LOD region as reported	chrIV	339710	chrIV	29763654	15051682	302	4_302	0	Outlier	0	Outlier
benthic_limnetic	Conte et al. 2015 Genetics 201:1189-1200	posterior extent of maxilla (y)	body shape	NA	chrXIX	19	1	peak marker (closest SNP on genetic map)	1.5-LOD region as reported	chrXIX	1546489	chrXIX	8190806	4868647.5	98	19_98	NA	NA	0	Non_outlier
benthic_limnetic	Conte et al. 2015 Genetics 201:1189-1200	posterior extent of maxilla (y)	body shape	2.81	chrIV	4	1	peak marker (closest SNP on genetic map)	1.5-LOD region as reported	chrIV	219384	chrIV	31611147	15915265.5	319	4_319	NA	NA	0	Non_outlier
benthic_limnetic	Conte et al. 2015 Genetics 201:1189-1200	posterior extent of orbit (x)	body shape	6.19	chrI	1	1	peak marker (closest SNP on genetic map)	1.5-LOD region as reported	chrI	3494580	chrI	20584613	12039596.5	241	1_241	0	Non_outlier	0	Non_outlier
benthic_limnetic	Conte et al. 2015 Genetics 201:1189-1200	posterior extent of orbit (x)	body shape	5.45	chrXII	12	1	peak marker (closest SNP on genetic map)	1.5-LOD region as reported	chrXII	1483544	chrXII	17758877	9621210.5	193	12_193	0.032967033	Shared_outlier	0	Non_outlier
benthic_limnetic	Conte et al. 2015 Genetics 201:1189-1200	posterior extent of orbit (x)	body shape	3.39	chrXIII	13	1	peak marker (closest SNP on genetic map)	1.5-LOD region as reported	chrXIII	1001571	chrXIII	17249562	9125566.5	183	13_183	NA	NA	0	Non_outlier
benthic_limnetic	Arnegard et al. 2014 Nature 511:307-311	posterior extent of orbit (x)	body shape	2.1	chrIX	9	1	nearest SNP	1.5-LOD region as reported	chrIX	6126845	chrIX	19745222	12936033.5	259	9_259	NA	NA	0	Non_outlier
benthic_limnetic	Arnegard et al. 2014 Nature 511:307-311	posterior extent of orbit (y)	body shape	3.28	chrXX	20	1	nearest SNP	1.5-LOD region as reported	chrXX	1808773	chrXX	17708486	9758629.5	196	20_196	NA	NA	0	Non_outlier
benthic_limnetic	Conte et al. 2015 Genetics 201:1189-1200	posterior extent of orbit (y)	body shape	4.22	chrXXI	21	1	peak marker (closest SNP on genetic map)	1.5-LOD region as reported	chrUn	6720054	chrXXI	10969152	8844603	177	21_177	NA	NA	0	Non_outlier
benthic_limnetic	Arnegard et al. 2014 Nature 511:307-311	posterior extent of supraoccipital (x)	body shape	3.84	chrVII	7	1	peak marker (closest SNP on genetic map)	1.5-LOD region as reported	chrVII	5936068	chrVII	24988330	15462199	310	7_310	NA	NA	0	Outlier
benthic_limnetic	Conte et al. 2015 Genetics 201:1189-1200	posterior extent of supraoccipital (y)	body shape	2.85	chrIV	4	1	peak marker (closest SNP on genetic map)	1.5-LOD region as reported	chrIV	219384	chrIV	21605258	10912321	219	4_219	0	Non_outlier	0	Non_outlier
benthic_limnetic	Arnegard et al. 2014 Nature 511:307-311	posterior extent of supraoccipital (y)	body shape	3.56	chrIV	4	1	nearest SNP	1.5-LOD region as reported	chrIV	1942641	chrIV	31350187	16646414	333	4_333	0	Non_outlier	NA	NA
benthic_limnetic	Conte et al. 2015 Genetics 201:1189-1200	posterior extent of supraoccipital (y)	body shape	2.71	chrXI	11	1	peak marker (closest SNP on genetic map)	1.5-LOD region as reported	chrXI	1017481	chrXI	15005173	8011327	161	11_161	NA	NA	0	Outlier
benthic_limnetic	Conte et al. 2015 Genetics 201:1189-1200	posterior insertion of anal fin (x)	body shape	4.34	chrXII	12	1	peak marker (closest SNP on genetic map)	1.5-LOD region as reported	chrXII	1483544	chrXII	17758877	9621210.5	193	12_193	0.032967033	Shared_outlier	0	Non_outlier
benthic_limnetic	Conte et al. 2015 Genetics 201:1189-1200	posterior insertion of anal fin (x)	body shape	3.32	chrI	1	1	peak marker (closest SNP on genetic map)	1.5-LOD region as reported	chrI	1550	chrI	22899825	11450687.5	230	1_230	NA	NA	0	Outlier
benthic_limnetic	Conte et al. 2015 Genetics 201:1189-1200	posterior insertion of anal fin (x)	body shape	3.58	chrIV	4	1	peak marker (closest SNP on genetic map)	1.5-LOD region as reported	chrIV	29763654	chrIV	32236655	31000154.5	621	4_621	NA	NA	0	Non_outlier
benthic_limnetic	Conte et al. 2015 Genetics 201:1189-1200	posterior insertion of dorsal fin (y)	body shape	2.76	chrVIII	8	1	peak marker (closest SNP on genetic map)	1.5-LOD region as reported	chrVIII	2257915	chrVIII	16843576	9550745.5	192	8_192	0	Non_outlier	0	Non_outlier
benthic_limnetic	Conte et al. 2015 Genetics 201:1189-1200	posterioventral extent of preopercular (x)	body shape	NA	chrII	2	1	peak marker (closest SNP on genetic map)	1.5-LOD region as reported	chrII	3384330	chrII	19985741	11685035.5	234	2_234	NA	NA	0	Non_outlier
benthic_limnetic	Conte et al. 2015 Genetics 201:1189-1200	posterioventral extent of preopercular (x)	body shape	NA	chrVII	7	1	peak marker (closest SNP on genetic map)	1.5-LOD region as reported	chrVII	2559099	chrVII	23703797	13131448	263	7_263	NA	NA	0	Outlier
benthic_limnetic	Arnegard et al. 2014 Nature 511:307-311	posterioventral extent of preopercular (x)	body shape	4.69	chrVIII	8	1	nearest SNP	1.5-LOD region as reported	chrVIII	4503012	chrVIII	16649103	10576057.5	212	8_212	NA	NA	0	Non_outlier
benthic_limnetic	Conte et al. 2015 Genetics 201:1189-1200	posterioventral extent of preopercular (y)	body shape	4.22	chrXIV	14	1	peak marker (closest SNP on genetic map)	1.5-LOD region as reported	chrXIV	2084777	chrXIV	14049917	8067347	162	14_162	NA	NA	0	Non_outlier
benthic_limnetic	Malek et al. 2012 Molecular Ecology 21:5265-5279	shape males	body shape	4.25	chrI	1	1	microsatellite	associated marker ± 1 Mb	chrI	6086284	chrI	8086382	7086333	142	1_142	0	Non_outlier	0	Outlier
benthic_limnetic	Malek et al. 2012 Molecular Ecology 21:5265-5279	shape males	body shape	6.56	chrIV	4	1	microsatellite	associated marker ± 1 Mb	chrIV	5107609	chrIV	16232282	10669945.5	214	4_214	NA	NA	0	Outlier
benthic_limnetic	Malek et al. 2012 Molecular Ecology 21:5265-5279	shape males	body shape	5.33	chrIV	4	1	microsatellite	associated marker ± 1 Mb	chrIV	14232047	chrIV	16232282	15232164.5	305	4_305	NA	NA	0.333333333	Shared_outlier
benthic_limnetic	Malek et al. 2012 Molecular Ecology 21:5265-5279	shape males	body shape	4.64	chrVII	7	1	microsatellite	associated marker ± 1 Mb	chrVII	12663683	chrVII	14664252	13663967.5	274	7_274	NA	NA	0	Outlier
benthic_limnetic	Arnegard et al. 2014 Nature 511:307-311	suction feeding index score	feeding	3.33	chrXII	12	1	nearest SNP	1.5-LOD region as reported	chrUn	30606854	chrXII	4042442	17324648	347	12_347	NA	NA	0	Non_outlier
benthic_limnetic	Arnegard et al. 2014 Nature 511:307-311	upper jaw protrusion length (residual)	feeding	8.82	chrIX	9	1	nearest SNP	1.5-LOD region as reported	chrIX	15475540	chrIX	18826248	17150894	344	9_344	NA	NA	0	Non_outlier
benthic_limnetic	Arnegard et al. 2014 Nature 511:307-311	ventral extent of operculum (x)	body shape	2.12	chrXIII	13	1	nearest SNP	1.5-LOD region as reported	chrXIII	2822352	chrXIII	19311265	11066808.5	222	13_222	0	Non_outlier	NA	NA
benthic_limnetic	Conte et al. 2015 Genetics 201:1189-1200	ventral extent of operculum (x)	body shape	3.15	chrXIII	13	1	peak marker (closest SNP on genetic map)	1.5-LOD region as reported	chrXIII	2105469	chrXIII	2523163	2314316	47	13_47	0	Non_outlier	0	Non_outlier
benthic_limnetic	Arnegard et al. 2014 Nature 511:307-311	ventral extent of operculum (x)	body shape	1.89	chrXVI	16	1	nearest SNP	1.5-LOD region as reported	chrXVI	2483136	chrXVI	16673569	9578352.5	192	16_192	NA	NA	0	Non_outlier
benthic_limnetic	Arnegard et al. 2014 Nature 511:307-311	ventral extent of operculum (x)	body shape	5.02	chrXVII	17	1	nearest SNP	1.5-LOD region as reported	chrXVII	769372	chrXVII	2872553	1820962.5	37	17_37	NA	NA	0	Non_outlier
benthic_limnetic	Conte et al. 2015 Genetics 201:1189-1200	ventral extent of operculum (x)	body shape	3.09	chrIV	4	1	peak marker (closest SNP on genetic map)	1.5-LOD region as reported	chrIV	15721538	chrIV	32277841	23999689.5	480	4_480	NA	NA	0	Outlier
benthic_limnetic	Conte et al. 2015 Genetics 201:1189-1200	ventral extent of operculum (x)	body shape	3.4	chrVII	7	1	peak marker (closest SNP on genetic map)	1.5-LOD region as reported	chrVII	1481322	chrVII	24988330	13234826	265	7_265	NA	NA	0	Outlier
benthic_limnetic	Conte et al. 2015 Genetics 201:1189-1200	ventral extent of operculum (y)	body shape	3.11	chrXIX	19	1	peak marker (closest SNP on genetic map)	1.5-LOD region as reported	chrXIX	1546489	chrXIX	8190806	4868647.5	98	19_98	NA	NA	0	Non_outlier
benthic_limnetic	Conte et al. 2015 Genetics 201:1189-1200	ventral extent of orbit (x)	body shape	NA	chrXIV	14	1	peak marker (closest SNP on genetic map)	1.5-LOD region as reported	chrXIV	451065	chrXIV	14049917	7250491	146	14_146	NA	NA	0	Non_outlier
benthic_limnetic	Arnegard et al. 2014 Nature 511:307-311	ventral extent of orbit (y)	body shape	4.76	chrIV	4	1	nearest SNP	1.5-LOD region as reported	chrIV	339710	chrIV	31350187	15844948.5	317	4_317	0	Non_outlier	0	Non_outlier
benthic_limnetic	Arnegard et al. 2014 Nature 511:307-311	ventral extent of orbit (y)	body shape	3.99	chrXII	12	1	nearest SNP	1.5-LOD region as reported	chrXII	2181073	chrXII	4042442	3111757.5	63	12_63	NA	NA	0	Non_outlier
benthic_limnetic	Arnegard et al. 2014 Nature 511:307-311	ventral extent of orbit (y)	body shape	2.42	chrII	2	1	nearest SNP	1.5-LOD region as reported	chrII	6475468	chrII	22644752	14560110	292	2_292	NA	NA	0	Outlier
benthic_limnetic	Arnegard et al. 2014 Nature 511:307-311	ventral extent of orbit (y)	body shape	3.56	chrXX	20	1	nearest SNP	1.5-LOD region as reported	chrXX	1808773	chrXX	17708486	9758629.5	196	20_196	NA	NA	0	Non_outlier
benthic_limnetic	Conte et al. 2015 Genetics 201:1189-1200	ventral insertion of pectoral fin (x)	body shape	NA	chrXVI	16	1	peak marker (closest SNP on genetic map)	1.5-LOD region as reported	chrXVI	2764206	chrXVI	17236926	10000566	201	16_201	0	Non_outlier	0	Non_outlier
benthic_limnetic	Conte et al. 2015 Genetics 201:1189-1200	ventral insertion of pectoral fin (x)	body shape	NA	chrI	1	1	peak marker (closest SNP on genetic map)	1.5-LOD region as reported	chrI	2718044	chrI	26879230	14798637	296	1_296	NA	NA	0	Non_outlier
benthic_limnetic	Conte et al. 2015 Genetics 201:1189-1200	ventral insertion of pectoral fin (y)	body shape	5.64	chrXII	12	1	peak marker (closest SNP on genetic map)	1.5-LOD region as reported	chrXII	880748	chrXII	5521301	3201024.5	65	12_65	NA	NA	0	Non_outlier
lake_stream	Berner et al. 2014 Evolution 68:1792-1805	gill raker length	feeding	4.3	chrIV	4	1	SNP	associated marker ± 1 Mb	chrIV	1	chrIV	1570692	785346.5	16	4_16	0	Outlier	0	Non_outlier
lake_stream	Berner et al. 2014 Evolution 68:1792-1805	gill raker length	feeding	6.5	chrVI	6	1	SNP	associated marker ± 1 Mb	chrVI	11733534	chrVI	13733534	12733534	255	6_255	NA	NA	0	Non_outlier
lake_stream	Berner et al. 2014 Evolution 68:1792-1805	head length	body shape	3.2	chrXIV	14	1	SNP	associated marker ± 1 Mb	chrXIV	5849438	chrXIV	7849438	6849438	137	14_137	0	Outlier	0	Non_outlier
lake_stream	Berner et al. 2014 Evolution 68:1792-1805	head length	body shape	4.4	chrXV	15	1	SNP	associated marker ± 1 Mb	chrXV	10777081	chrXV	12777081	11777081	236	15_236	0	Non_outlier	0	Non_outlier
lake_stream	Berner et al. 2014 Evolution 68:1792-1805	head length	body shape	7.7	chrXIX	19	1	SNP	associated marker ± 1 Mb	chrXIX	18432535	chrXIX	20240660	19336597.5	387	19_387	NA	NA	0	Non_outlier
lake_stream	Berner et al. 2014 Evolution 68:1792-1805	head length	body shape	6.9	chrV	5	1	SNP	associated marker ± 1 Mb	chrUn	10709633	chrUn	12709633	11709633	235	5_235	NA	NA	0	Non_outlier
lake_stream	Berner et al. 2014 Evolution 68:1792-1805	plate 11 height	defence	12	chrXI	11	1	SNP	associated marker ± 1 Mb	chrXI	5239999	chrXI	7239999	6239999	125	11_125	NA	NA	0	Non_outlier
lake_stream	Berner et al. 2014 Evolution 68:1792-1805	plate 11 height	defence	12.7	chrXI	11	1	SNP	associated marker ± 1 Mb	chrXI	9140558	chrXI	11140558	10140558	203	11_203	NA	NA	0	Non_outlier
lake_stream	Berner et al. 2014 Evolution 68:1792-1805	plate 11 height	defence	5.5	chrIV	4	1	SNP	associated marker ± 1 Mb	chrIV	3185607	chrIV	5185607	4185607	84	4_84	NA	NA	0	Non_outlier
lake_stream	Berner et al. 2014 Evolution 68:1792-1805	plate 13 height	defence	8.4	chrXI	11	1	SNP	associated marker ± 1 Mb	chrXI	5239999	chrXI	7239999	6239999	125	11_125	NA	NA	0	Non_outlier
lake_stream	Berner et al. 2014 Evolution 68:1792-1805	plate 13 height	defence	9.4	chrXI	11	1	SNP	associated marker ± 1 Mb	chrXI	9140558	chrXI	11140558	10140558	203	11_203	NA	NA	0	Non_outlier
lake_stream	Berner et al. 2014 Evolution 68:1792-1805	plate 13 height	defence	11.8	chrIV	4	1	SNP	associated marker ± 1 Mb	chrIV	5474941	chrIV	7474941	6474941	130	4_130	NA	NA	0	Non_outlier
lake_stream	Berner et al. 2014 Evolution 68:1792-1805	plate 13 height	defence	7.7	chrIX	9	1	SNP	associated marker ± 1 Mb	chrIX	8659641	chrIX	10659641	9659641	194	9_194	NA	NA	0	Outlier
lake_stream	Berner et al. 2014 Evolution 68:1792-1805	plate morph	defence	76	chrIV	4	1	SNP	associated marker ± 1 Mb	chrIV	11797213	chrIV	13797213	12797213	256	4_256	0	Outlier	0	Non_outlier
lake_stream	Berner et al. 2014 Evolution 68:1792-1805	snout length	body shape	42.9	chrXIX	19	1	SNP	associated marker ± 1 Mb	chrXIX	18432535	chrXIX	20240660	19336597.5	387	19_387	NA	NA	0	Non_outlier
lake_stream	Berner et al. 2014 Evolution 68:1792-1805	vertebrae number	swimming	6.4	chrXVII	17	1	SNP	associated marker ± 1 Mb	chrXVII	670571	chrXVII	2670571	1670571	34	17_34	0	Non_outlier	0	Non_outlier
lake_stream	Berner et al. 2014 Evolution 68:1792-1805	vertebrae number	swimming	9.2	chrXXI	21	1	SNP	associated marker ± 1 Mb	chrXXI	1306628	chrXXI	3306628	2306628	47	21_47	NA	NA	0	Non_outlier
marine_benthic	Miller et al. 2014 Genetics 197:405-420	all raker number	feeding	18.08	chrXX	20	1	microsatellite	1.5-LOD region as reported	chrXX	11606611	chrXX	14682376	13144493.5	263	20_263	0	Non_outlier	0	Non_outlier
marine_benthic	Miller et al. 2014 Genetics 197:405-420	all raker number	feeding	6.37	chrI	1	1	microsatellite	1.5-LOD region as reported	chrI	4730526	chrI	16713323	10721924.5	215	1_215	NA	NA	0	Non_outlier
marine_benthic	Miller et al. 2014 Genetics 197:405-420	all raker number	feeding	3.02	chrX	10	1	microsatellite	1.5-LOD region as reported	chrX	1241687	chrX	14005056	7623371.5	153	10_153	NA	NA	0	Non_outlier
marine_benthic	Miller et al. 2014 Genetics 197:405-420	all raker number	feeding	5.13	chrXVII	17	1	microsatellite	1.5-LOD region as reported	chrXVII	4745206	chrXVII	14603141	9674173.5	194	17_194	NA	NA	0	Non_outlier
marine_benthic	Miller et al. 2014 Genetics 197:405-420	all raker number	feeding	2.75	chrXVIII	18	1	microsatellite	1.5-LOD region as reported	chrXVIII	7613260	chrXVIII	15688949	11651104.5	234	18_234	NA	NA	0	Non_outlier
marine_benthic	Miller et al. 2014 Genetics 197:405-420	all raker number	feeding	2.96	chrVIII	8	1	microsatellite	1.5-LOD region as reported	chrVIII	727330	chrVIII	15385785	8056557.5	162	8_162	NA	NA	0	Outlier
marine_benthic	Miller et al. 2014 Genetics 197:405-420	anal fin ray number	swimming	7.17	chrIV	4	1	microsatellite	1.5-LOD region as reported	chrIV	6107609	chrIV	28557932	17332770.5	347	4_347	0	Non_outlier	NA	NA
marine_benthic	Miller et al. 2014 Genetics 197:405-420	anal spine length	defence	5.52	chrXVII	17	1	microsatellite	1.5-LOD region as reported	chrXVII	9858642	chrXVII	14603141	12230891.5	245	17_245	NA	NA	0	Non_outlier
marine_benthic	Miller et al. 2014 Genetics 197:405-420	anal spine length	defence	6.37	chrXX	20	1	microsatellite	1.5-LOD region as reported	chrXX	7269499	chrXX	14682376	10975937.5	220	20_220	NA	NA	0	Non_outlier
marine_benthic	Albert et al. 2008 Evolution 62:76-85	anteriodorsal extent of operculum (x)	body shape	22.7	chrXVI	16	1	gene	associated marker ± 1 Mb	chrXVI	16770456	chrXVI	18115788	17443122	349	16_349	NA	NA	0	Non_outlier
marine_benthic	Albert et al. 2008 Evolution 62:76-85	anterior extent of ectocorocoid (x)	body shape	7.9	chrI	1	1	microsatellite	associated marker ± 1 Mb	chrI	6086284	chrI	8086382	7086333	142	1_142	0	Non_outlier	0	Outlier
marine_benthic	Albert et al. 2008 Evolution 62:76-85	anterior extent of ectocorocoid (y)	body shape	15.8	chrXVI	16	1	gene	associated marker ± 1 Mb	chrXVI	16770456	chrXVI	18115788	17443122	349	16_349	NA	NA	0	Non_outlier
marine_benthic	Albert et al. 2008 Evolution 62:76-85	anterior extent of ectocorocoid (y)	body shape	5.7	chrXVIII	18	1	microsatellite	associated marker ± 1 Mb	chrXVIII	11520276	chrXVIII	13520434	12520355	251	18_251	NA	NA	0	Non_outlier
marine_benthic	Albert et al. 2008 Evolution 62:76-85	anterior extent of ectocorocoid (y)	body shape	7.5	chrVII	7	1	microsatellite	associated marker ± 1 Mb	chrVII	12663683	chrVII	14664252	13663967.5	274	7_274	NA	NA	0	Outlier
marine_benthic	Albert et al. 2008 Evolution 62:76-85	anterior extent of maxilla (x)	body shape	36	chrXVI	16	1	gene	associated marker ± 1 Mb	chrXVI	16770456	chrXVI	18115788	17443122	349	16_349	NA	NA	0	Non_outlier
marine_benthic	Albert et al. 2008 Evolution 62:76-85	anterior extent of maxilla (x)	body shape	4.5	chrXXI	21	1	microsatellite	associated marker ± 1 Mb	chrXXI	3587761	chrXXI	5587929	4587845	92	21_92	NA	NA	0	Non_outlier
marine_benthic	Albert et al. 2008 Evolution 62:76-85	anterior extent of maxilla (x)	body shape	3.6	chrVII	7	1	microsatellite	associated marker ± 1 Mb	chrVII	12663683	chrVII	14664252	13663967.5	274	7_274	NA	NA	0	Outlier
marine_benthic	Albert et al. 2008 Evolution 62:76-85	anterior extent of nasal (x)	body shape	28	chrXVI	16	1	gene	associated marker ± 1 Mb	chrXVI	16770456	chrXVI	18115788	17443122	349	16_349	NA	NA	0	Non_outlier
marine_benthic	Albert et al. 2008 Evolution 62:76-85	anterior extent of nasal (y)	body shape	9	chrXVI	16	1	gene	associated marker ± 1 Mb	chrXVI	16770456	chrXVI	18115788	17443122	349	16_349	NA	NA	0	Non_outlier
marine_benthic	Albert et al. 2008 Evolution 62:76-85	anterior extent of orbit (x)	body shape	7.8	chrXIII	13	1	microsatellite	associated marker ± 1 Mb	chrXIII	5175613	chrXIII	7175736	6175674.5	124	13_124	NA	NA	0	Non_outlier
marine_benthic	Albert et al. 2008 Evolution 62:76-85	anterior extent of orbit (x)	body shape	5.7	chrXVI	16	1	gene	associated marker ± 1 Mb	chrXVI	16770456	chrXVI	18115788	17443122	349	16_349	NA	NA	0	Non_outlier
marine_benthic	Albert et al. 2008 Evolution 62:76-85	anterior extent of orbit (y)	body shape	15.9	chrXVI	16	1	gene	associated marker ± 1 Mb	chrXVI	16770456	chrXVI	18115788	17443122	349	16_349	NA	NA	0	Non_outlier
marine_benthic	Albert et al. 2008 Evolution 62:76-85	anterior insertion of anal fin (x)	body shape	7.7	chrI	1	1	microsatellite	associated marker ± 1 Mb	chrI	17569929	chrI	19570388	18570158.5	372	1_372	0	Outlier	0	Non_outlier
marine_benthic	Albert et al. 2008 Evolution 62:76-85	anterior insertion of anal fin (x)	body shape	23.4	chrXVI	16	1	gene	associated marker ± 1 Mb	chrXVI	16770456	chrXVI	18115788	17443122	349	16_349	NA	NA	0	Non_outlier
marine_benthic	Albert et al. 2008 Evolution 62:76-85	anterior insertion of anal fin (x)	body shape	3.8	chrVII	7	1	microsatellite	associated marker ± 1 Mb	chrVII	12663683	chrVII	14664252	13663967.5	274	7_274	NA	NA	0	Outlier
marine_benthic	Albert et al. 2008 Evolution 62:76-85	anterior insertion of anal fin (y)	body shape	9.5	chrXVI	16	1	gene	associated marker ± 1 Mb	chrXVI	16770456	chrXVI	18115788	17443122	349	16_349	NA	NA	0	Non_outlier
marine_benthic	Albert et al. 2008 Evolution 62:76-85	anterior insertion of first dorsal spine (x)	body shape	4.8	chrXX	20	1	microsatellite	associated marker ± 1 Mb	chrXX	7252840	chrXX	9253452	8253146	166	20_166	0	Non_outlier	0	Outlier
marine_benthic	Albert et al. 2008 Evolution 62:76-85	anterior insertion of first dorsal spine (x)	body shape	11.6	chrXXI	21	1	microsatellite	associated marker ± 1 Mb	chrXXI	3587761	chrXXI	5587929	4587845	92	21_92	NA	NA	0	Non_outlier
marine_benthic	Albert et al. 2008 Evolution 62:76-85	anterior insertion of first dorsal spine (x)	body shape	13.4	chrIV	4	1	microsatellite	associated marker ± 1 Mb	chrIV	10585867	chrIV	12586185	11586026	232	4_232	NA	NA	1	Shared_outlier
marine_benthic	Albert et al. 2008 Evolution 62:76-85	anterior insertion of first dorsal spine (x)	body shape	10.1	chrVII	7	1	microsatellite	associated marker ± 1 Mb	chrVII	12663683	chrVII	14664252	13663967.5	274	7_274	NA	NA	0	Outlier
marine_benthic	Albert et al. 2008 Evolution 62:76-85	anterior insertion of first dorsal spine (y)	body shape	11	chrXVI	16	1	gene	associated marker ± 1 Mb	chrXVI	16770456	chrXVI	18115788	17443122	349	16_349	NA	NA	0	Non_outlier
marine_benthic	Albert et al. 2008 Evolution 62:76-85	anterior insertion of first dorsal spine (y)	body shape	10	chrXII	12	1	microsatellite	associated marker ± 1 Mb	chrXII	11922318	chrXII	13922915	12922616.5	259	12_259	NA	NA	0	Non_outlier
marine_benthic	Albert et al. 2008 Evolution 62:76-85	anterior insertion of second dorsal spine (x)	body shape	6.5	chrXV	15	1	microsatellite	associated marker ± 1 Mb	chrXV	5134159	chrXV	7134662	6134410.5	123	15_123	NA	NA	0	Non_outlier
marine_benthic	Albert et al. 2008 Evolution 62:76-85	anterior insertion of second dorsal spine (x)	body shape	7.6	chrII	2	1	microsatellite	associated marker ± 1 Mb	chrII	13542025	chrII	22122379	17832202	357	2_357	NA	NA	0	Non_outlier
marine_benthic	Albert et al. 2008 Evolution 62:76-85	anterior insertion of second dorsal spine (y)	body shape	5.9	chrI	1	1	microsatellite	associated marker ± 1 Mb	chrI	17569929	chrI	19570388	18570158.5	372	1_372	0	Outlier	0	Non_outlier
marine_benthic	Albert et al. 2008 Evolution 62:76-85	anterior insertion of second dorsal spine (y)	body shape	12.4	chrXII	12	1	microsatellite	associated marker ± 1 Mb	chrXII	11922318	chrXII	13922915	12922616.5	259	12_259	NA	NA	0	Non_outlier
marine_benthic	Albert et al. 2008 Evolution 62:76-85	anterior insertion of second dorsal spine (y)	body shape	7.7	chrXVIII	18	1	microsatellite	associated marker ± 1 Mb	chrXVIII	6613260	chrXVIII	8613434	7613347	153	18_153	NA	NA	0	Non_outlier
marine_benthic	Albert et al. 2008 Evolution 62:76-85	anterior insertion of second dorsal spine (y)	body shape	7.8	chrXXI	21	1	microsatellite	associated marker ± 1 Mb	chrXXI	3587761	chrXXI	5587929	4587845	92	21_92	NA	NA	0	Non_outlier
marine_benthic	Albert et al. 2008 Evolution 62:76-85	anterior insertion of third dorsal spine (x)	body shape	4.5	chrI	1	1	microsatellite	associated marker ± 1 Mb	chrI	17569929	chrI	19570388	18570158.5	372	1_372	0	Outlier	0	Non_outlier
marine_benthic	Albert et al. 2008 Evolution 62:76-85	anterior insertion of third dorsal spine (x)	body shape	7.7	chrXII	12	1	microsatellite	associated marker ± 1 Mb	chrXII	11922318	chrXII	13922915	12922616.5	259	12_259	NA	NA	0	Non_outlier
marine_benthic	Albert et al. 2008 Evolution 62:76-85	anterior insertion of third dorsal spine (x)	body shape	8.6	chrIII	3	1	microsatellite	associated marker ± 1 Mb	chrIII	13416331	chrIII	15416991	14416661	289	3_289	NA	NA	0	Non_outlier
marine_benthic	Albert et al. 2008 Evolution 62:76-85	anterior insertion of third dorsal spine (y)	body shape	13.5	chrXII	12	1	microsatellite	associated marker ± 1 Mb	chrXII	11922318	chrXII	13922915	12922616.5	259	12_259	NA	NA	0	Non_outlier
marine_benthic	Albert et al. 2008 Evolution 62:76-85	anterior insertion of third dorsal spine (y)	body shape	6.7	chrXVIII	18	1	microsatellite	associated marker ± 1 Mb	chrXVIII	1847300	chrXVIII	3847500	2847400	57	18_57	NA	NA	0	Non_outlier
marine_benthic	Albert et al. 2008 Evolution 62:76-85	anterioventral extent of preopercular (x)	body shape	5.8	chrI	1	1	microsatellite	associated marker ± 1 Mb	chrI	17569929	chrI	19570388	18570158.5	372	1_372	0	Outlier	0	Non_outlier
marine_benthic	Albert et al. 2008 Evolution 62:76-85	anterioventral extent of preopercular (y)	body shape	13.1	chrXVI	16	1	gene	associated marker ± 1 Mb	chrXVI	16770456	chrXVI	18115788	17443122	349	16_349	NA	NA	0	Non_outlier
marine_benthic	Albert et al. 2008 Evolution 62:76-85	anterioventral extent of preopercular (y)	body shape	18.1	chrIV	4	1	microsatellite	associated marker ± 1 Mb	chrIV	18000052	chrIV	20000274	19000163	381	4_381	NA	NA	0	Non_outlier
marine_benthic	Miller et al. 2014 Genetics 197:405-420	articular height	feeding	4.84	chrV	5	1	microsatellite	1.5-LOD region as reported	chrV	2070230	chrV	10401123	6235676.5	125	5_125	0	Outlier	0	Non_outlier
marine_benthic	Miller et al. 2014 Genetics 197:405-420	articular height	feeding	13.12	chrIV	4	1	microsatellite	1.5-LOD region as reported	chrIV	3004386	chrIV	15232282	9118334	183	4_183	NA	NA	0	Non_outlier
marine_benthic	Miller et al. 2014 Genetics 197:405-420	articular height	feeding	5.79	chrVII	7	1	microsatellite	1.5-LOD region as reported	chrVII	2440718	chrVII	25108180	13774449	276	7_276	NA	NA	0	Outlier
marine_benthic	Miller et al. 2014 Genetics 197:405-420	articular length	feeding	4.25	chrXVI	16	1	microsatellite	1.5-LOD region as reported	chrXVI	2350690	chrXVI	15284863	8817776.5	177	16_177	0	Outlier	0	Non_outlier
marine_benthic	Miller et al. 2014 Genetics 197:405-420	articular length	feeding	5.82	chrXXI	21	1	microsatellite	1.5-LOD region as reported	chrUn	6125011	chrXXI	9043760	7584385.5	152	21_152	0.00952381	Shared_outlier	0	Non_outlier
marine_benthic	Miller et al. 2014 Genetics 197:405-420	articular length	feeding	3.94	chrXIV	14	1	microsatellite	1.5-LOD region as reported	chrXIV	2283409	chrXIV	13557315	7920362	159	14_159	NA	NA	0	Non_outlier
marine_benthic	Erickson et al. 2016 Evolution 70:887-901	articular length	feeding	19.92	chrIV	4	1	peak marker SNP	1.5-LOD region as reported	chrIV	7807262	chrIV	29194725	18500993.5	371	4_371	NA	NA	0	Outlier
marine_benthic	Miller et al. 2014 Genetics 197:405-420	articular length	feeding	5.05	chrV	5	1	microsatellite	1.5-LOD region as reported	chrV	2070230	chrV	5236278	3653254	74	5_74	NA	NA	0	Non_outlier
marine_benthic	Miller et al. 2014 Genetics 197:405-420	articular length	feeding	6.58	chrVII	7	1	microsatellite	1.5-LOD region as reported	chrVII	17330866	chrVII	25108180	21219523	425	7_425	NA	NA	0	Outlier
marine_benthic	Miller et al. 2014 Genetics 197:405-420	articular length	feeding	5.65	chrIX	9	1	microsatellite	1.5-LOD region as reported	chrIX	2131739	chrIX	6838262	4485000.5	90	9_90	NA	NA	0	Non_outlier
marine_benthic	Shapiro et al. 2004 Nature 428:717-723	ascending branch height	defence	6.6	chrX	10	1	microsatellite	associated marker ± 1 Mb	chrX	241687	chrX	2241915	1241801	25	10_25	NA	NA	0	Non_outlier
marine_benthic	Erickson et al. 2016 Evolution 70:887-901	body depth	body shape	8.78	chrIV	4	1	peak marker SNP	1.5-LOD region as reported	chrIV	14159692	chrIV	31324849	22742270.5	455	4_455	0	Non_outlier	NA	NA
marine_benthic	Erickson et al. 2016 Evolution 70:887-901	body depth	body shape	8.21	chrXIX	19	1	peak marker SNP	1.5-LOD region as reported	chrXIX	1236207	chrXIX	2882509	2059358	42	19_42	NA	NA	0	Non_outlier
marine_benthic	Erickson et al. 2016 Evolution 70:887-901	body depth	body shape	8.44	chrV	5	1	peak marker SNP	1.5-LOD region as reported	chrV	9428864	chrV	10537133	9982998.5	200	5_200	NA	NA	0	Non_outlier
marine_benthic	Erickson et al. 2016 Evolution 70:887-901	body depth	body shape	11.4	chrVII	7	1	peak marker SNP	1.5-LOD region as reported	chrVII	27367809	chrVII	27613546	27490677.5	550	7_550	NA	NA	0	Non_outlier
marine_benthic	Miller et al. 2014 Genetics 197:405-420	branchial arch 1 raker number	feeding	6.08	chrI	1	1	microsatellite	1.5-LOD region as reported	chrI	4631690	chrI	9077346	6854518	138	1_138	0	Non_outlier	0	Non_outlier
marine_benthic	Miller et al. 2014 Genetics 197:405-420	branchial arch 1 raker number	feeding	4.98	chrXVI	16	1	microsatellite	1.5-LOD region as reported	chrXVI	2350690	chrXVI	4066614	3208652	65	16_65	NA	NA	0	Non_outlier
marine_benthic	Miller et al. 2014 Genetics 197:405-420	branchial arch 1 raker number	feeding	3.35	chrXVII	17	1	microsatellite	1.5-LOD region as reported	chrXVII	9858642	chrXVII	14603141	12230891.5	245	17_245	NA	NA	0	Non_outlier
marine_benthic	Miller et al. 2014 Genetics 197:405-420	branchial arch 1 raker number	feeding	11	chrXX	20	1	microsatellite	1.5-LOD region as reported	chrXX	8253452	chrXX	14682376	11467914	230	20_230	NA	NA	0	Outlier
marine_benthic	Miller et al. 2014 Genetics 197:405-420	branchial arch 1 raker number	feeding	8.89	chrIV	4	1	microsatellite	1.5-LOD region as reported	chrIV	16331734	chrIV	28557932	22444833	449	4_449	NA	NA	0	Non_outlier
marine_benthic	Miller et al. 2014 Genetics 197:405-420	branchial arch 1 raker number	feeding	5.39	chrVII	7	1	microsatellite	1.5-LOD region as reported	chrVII	2440718	chrVII	7478687	4959702.5	100	7_100	NA	NA	0	Non_outlier
marine_benthic	Miller et al. 2014 Genetics 197:405-420	branchial arch 2 raker number	feeding	7.46	chrI	1	1	microsatellite	1.5-LOD region as reported	chrI	4730526	chrI	16713323	10721924.5	215	1_215	NA	NA	0	Non_outlier
marine_benthic	Miller et al. 2014 Genetics 197:405-420	branchial arch 2 raker number	feeding	2.81	chrXII	12	1	microsatellite	1.5-LOD region as reported	chrXII	12635660	chrXII	18196820	15416240	309	12_309	NA	NA	0	Non_outlier
marine_benthic	Miller et al. 2014 Genetics 197:405-420	branchial arch 2 raker number	feeding	4.25	chrXVII	17	1	microsatellite	1.5-LOD region as reported	chrXVII	9858642	chrXVII	14603141	12230891.5	245	17_245	NA	NA	0	Non_outlier
marine_benthic	Miller et al. 2014 Genetics 197:405-420	branchial arch 2 raker number	feeding	13.63	chrXX	20	1	microsatellite	1.5-LOD region as reported	chrXX	7269499	chrXX	14682376	10975937.5	220	20_220	NA	NA	0	Non_outlier
marine_benthic	Miller et al. 2014 Genetics 197:405-420	branchial arch 2 raker number	feeding	13.34	chrIV	4	1	microsatellite	1.5-LOD region as reported	chrIV	12809576	chrIV	19000274	15904925	319	4_319	NA	NA	0	Non_outlier
marine_benthic	Miller et al. 2014 Genetics 197:405-420	branchial arch 2 raker number	feeding	4.2	chrVII	7	1	microsatellite	1.5-LOD region as reported	chrVII	2440718	chrVII	25108180	13774449	276	7_276	NA	NA	0	Outlier
marine_benthic	Miller et al. 2014 Genetics 197:405-420	branchial arch 3 raker number	feeding	17.51	chrXX	20	1	microsatellite	1.5-LOD region as reported	chrXX	3338474	chrXX	14682376	9010425	181	20_181	0.00952381	Shared_outlier	1	Shared_outlier
marine_benthic	Miller et al. 2014 Genetics 197:405-420	branchial arch 3 raker number	feeding	4.89	chrI	1	1	microsatellite	1.5-LOD region as reported	chrI	2963181	chrI	18570388	10766784.5	216	1_216	NA	NA	0	Non_outlier
marine_benthic	Miller et al. 2014 Genetics 197:405-420	branchial arch 3 raker number	feeding	5.63	chrIV	4	1	microsatellite	1.5-LOD region as reported	chrIV	14933780	chrIV	28557932	21745856	435	4_435	NA	NA	0.333333333	Shared_outlier
marine_benthic	Miller et al. 2014 Genetics 197:405-420	branchial arch 3 raker number	feeding	3.79	chrVII	7	1	microsatellite	1.5-LOD region as reported	chrVII	338787	chrVII	26449376	13394081.5	268	7_268	NA	NA	1	Shared_outlier
marine_benthic	Miller et al. 2014 Genetics 197:405-420	branchial arch 4 raker number	feeding	5.4	chrIV	4	1	microsatellite	1.5-LOD region as reported	chrIV	6107609	chrIV	28557932	17332770.5	347	4_347	0	Non_outlier	NA	NA
marine_benthic	Miller et al. 2014 Genetics 197:405-420	branchial arch 4 raker number	feeding	5.84	chrIV	4	1	microsatellite	1.5-LOD region as reported	chrIV	1283448	chrIV	3004707	2144077.5	43	4_43	0	Outlier	0	Non_outlier
marine_benthic	Miller et al. 2014 Genetics 197:405-420	branchial arch 4 raker number	feeding	5.86	chrXVII	17	1	microsatellite	1.5-LOD region as reported	chrXVII	9858642	chrXVII	14603141	12230891.5	245	17_245	NA	NA	0	Non_outlier
marine_benthic	Miller et al. 2014 Genetics 197:405-420	caudal vertebrae number	swimming	6.39	chrV	5	1	microsatellite	1.5-LOD region as reported	chrV	5236061	chrV	12219117	8727589	175	5_175	NA	NA	0	Non_outlier
marine_benthic	Erickson et al. 2016 Evolution 70:887-901	cerato raker number	feeding	13.78	chrIV	4	1	peak marker SNP	1.5-LOD region as reported	chrIV	28566197	chrIV	30451783	29508990	591	4_591	0	Non_outlier	0	Non_outlier
marine_benthic	Erickson et al. 2016 Evolution 70:887-901	cerato raker number	feeding	7.19	chrI	1	1	peak marker SNP	1.5-LOD region as reported	chrI	27736566	chrI	27586784	27661675	554	1_554	NA	NA	0	Non_outlier
marine_benthic	Miller et al. 2014 Genetics 197:405-420	cerato raker number	feeding	2.85	chrXIII	13	1	microsatellite	1.5-LOD region as reported	chrXIII	8142821	chrXIII	16102319	12122570	243	13_243	NA	NA	0	Non_outlier
marine_benthic	Miller et al. 2014 Genetics 197:405-420	cerato raker number	feeding	4.63	chrXVII	17	1	microsatellite	1.5-LOD region as reported	chrXVII	9858642	chrXVII	14603141	12230891.5	245	17_245	NA	NA	0	Non_outlier
marine_benthic	Erickson et al. 2016 Evolution 70:887-901	cerato raker number	feeding	6.66	chrXIX	19	1	peak marker SNP	1.5-LOD region as reported	chrXIX	3117695	chrXIX	5814118	4465906.5	90	19_90	NA	NA	0	Non_outlier
marine_benthic	Erickson et al. 2016 Evolution 70:887-901	cerato raker number	feeding	9.65	chrXX	20	1	peak marker SNP	1.5-LOD region as reported	chrXX	6947241	chrXX	4746526	5846883.5	117	20_117	NA	NA	0	Outlier
marine_benthic	Miller et al. 2014 Genetics 197:405-420	cerato raker number	feeding	25.32	chrXX	20	1	microsatellite	1.5-LOD region as reported	chrXX	7269499	chrXX	14682376	10975937.5	220	20_220	NA	NA	0	Non_outlier
marine_benthic	Erickson et al. 2016 Evolution 70:887-901	cerato raker number	feeding	6.66	chrXX	20	1	peak marker SNP	1.5-LOD region as reported	chrXX	4012953	chrXX	2790334	3401643.5	69	20_69	NA	NA	0	Non_outlier
marine_benthic	Miller et al. 2014 Genetics 197:405-420	cerato raker number	feeding	11.94	chrIV	4	1	microsatellite	1.5-LOD region as reported	chrIV	14933780	chrIV	28557932	21745856	435	4_435	NA	NA	0.333333333	Shared_outlier
marine_benthic	Erickson et al. 2016 Evolution 70:887-901	cerato raker number	feeding	10.41	chrVIII	8	1	peak marker SNP	1.5-LOD region as reported	chrVIII	2489157	chrVIII	14716471	8602814	173	8_173	NA	NA	0	Non_outlier
marine_benthic	Erickson et al. 2016 Evolution 70:887-901	cerato raker number	feeding	19.66	chrVIII	8	1	peak marker SNP	1.5-LOD region as reported	chrVIII	11068389	chrVIII	15202882	13135635.5	263	8_263	NA	NA	0	Non_outlier
marine_benthic	Miller et al. 2014 Genetics 197:405-420	ceratobranchial 1 length	feeding	13.58	chrIV	4	1	microsatellite	1.5-LOD region as reported	chrIV	6107609	chrIV	28557932	17332770.5	347	4_347	0	Non_outlier	NA	NA
marine_benthic	Erickson et al. 2016 Evolution 70:887-901	ceratobranchial 1 length	feeding	12.59	chrVII	7	1	peak marker SNP	1.5-LOD region as reported	chrVII	3404029	chrVII	5092638	4248333.5	85	7_85	0	Non_outlier	0	Non_outlier
marine_benthic	Miller et al. 2014 Genetics 197:405-420	ceratobranchial 1 length	feeding	3.04	chrXXI	21	1	microsatellite	1.5-LOD region as reported	chrUn	6125011	chrXXI	9043760	7584385.5	152	21_152	0.00952381	Shared_outlier	0	Non_outlier
marine_benthic	Miller et al. 2014 Genetics 197:405-420	ceratobranchial 1 length	feeding	3.47	chrXIV	14	1	microsatellite	1.5-LOD region as reported	chrXIV	2283409	chrXIV	13557315	7920362	159	14_159	NA	NA	0	Non_outlier
marine_benthic	Miller et al. 2014 Genetics 197:405-420	ceratobranchial 1 length	feeding	3.74	chrXVII	17	1	microsatellite	1.5-LOD region as reported	chrXVII	1513740	chrXVII	4745382	3129561	63	17_63	NA	NA	0	Non_outlier
marine_benthic	Miller et al. 2014 Genetics 197:405-420	ceratobranchial 1 length	feeding	2.92	chrXVIII	18	1	microsatellite	1.5-LOD region as reported	chrXVIII	9393393	chrXVIII	14194268	11793830.5	236	18_236	NA	NA	0	Non_outlier
marine_benthic	Erickson et al. 2016 Evolution 70:887-901	ceratobranchial 1 length	feeding	12.82	chrIV	4	1	peak marker SNP	1.5-LOD region as reported	chrIV	32414932	chrUn	27301804	29858368	598	4_598	NA	NA	0	Non_outlier
marine_benthic	Miller et al. 2014 Genetics 197:405-420	ceratobranchial 1 length	feeding	3.87	chrV	5	1	microsatellite	1.5-LOD region as reported	chrV	2070230	chrV	5236278	3653254	74	5_74	NA	NA	0	Non_outlier
marine_benthic	Miller et al. 2014 Genetics 197:405-420	ceratobranchial 1 length	feeding	3.76	chrVIII	8	1	microsatellite	1.5-LOD region as reported	chrVIII	6987227	chrVIII	15575175	11281201	226	8_226	NA	NA	0	Non_outlier
marine_benthic	Erickson et al. 2016 Evolution 70:887-901	ceratobranchial 2 length	feeding	9.63	chrXVII	17	1	peak marker SNP	1.5-LOD region as reported	chrUn	1624399	chrXVII	12204909	6914654	139	17_139	0	Non_outlier	NA	NA
marine_benthic	Miller et al. 2014 Genetics 197:405-420	ceratobranchial 2 length	feeding	14.36	chrIV	4	1	microsatellite	1.5-LOD region as reported	chrIV	6107609	chrIV	28557932	17332770.5	347	4_347	0	Non_outlier	NA	NA
marine_benthic	Erickson et al. 2016 Evolution 70:887-901	ceratobranchial 2 length	feeding	15.13	chrIV	4	1	peak marker SNP	1.5-LOD region as reported	chrIV	31106833	chrIV	32632948	31869890.5	638	4_638	0	Non_outlier	NA	NA
marine_benthic	Erickson et al. 2016 Evolution 70:887-901	ceratobranchial 2 length	feeding	15.56	chrVII	7	1	peak marker SNP	1.5-LOD region as reported	chrVII	3404029	chrVII	5092638	4248333.5	85	7_85	0	Non_outlier	0	Non_outlier
marine_benthic	Miller et al. 2014 Genetics 197:405-420	ceratobranchial 2 length	feeding	6.09	chrVIII	8	1	microsatellite	1.5-LOD region as reported	chrVIII	6987227	chrVIII	13983664	10485445.5	210	8_210	0	Non_outlier	NA	NA
marine_benthic	Miller et al. 2014 Genetics 197:405-420	ceratobranchial 2 length	feeding	4.25	chrI	1	1	microsatellite	1.5-LOD region as reported	chrI	4730526	chrI	19627248	12178887	244	1_244	NA	NA	0	Non_outlier
marine_benthic	Miller et al. 2014 Genetics 197:405-420	ceratobranchial 2 length	feeding	4.19	chrXVI	16	1	microsatellite	1.5-LOD region as reported	chrXVI	10354359	chrXVI	15284863	12819611	257	16_257	NA	NA	0	Non_outlier
marine_benthic	Miller et al. 2014 Genetics 197:405-420	ceratobranchial 2 length	feeding	4.89	chrXVII	17	1	microsatellite	1.5-LOD region as reported	chrXVII	1513740	chrXVII	9858767	5686253.5	114	17_114	NA	NA	0	Non_outlier
marine_benthic	Miller et al. 2014 Genetics 197:405-420	ceratobranchial 2 length	feeding	5.31	chrV	5	1	microsatellite	1.5-LOD region as reported	chrV	2070230	chrV	5142519	3606374.5	73	5_73	NA	NA	0	Non_outlier
marine_benthic	Erickson et al. 2016 Evolution 70:887-901	ceratobranchial 2 length	feeding	7.74	chrVIII	8	1	peak marker SNP	1.5-LOD region as reported	chrVIII	3830279	chrVIII	5474662	4652470.5	94	8_94	NA	NA	0	Non_outlier
marine_benthic	Erickson et al. 2016 Evolution 70:887-901	ceratobranchial 3 length	feeding	16.11	chrIV	4	1	peak marker SNP	1.5-LOD region as reported	chrIV	31978899	chrUn	27301804	29640351.5	593	4_593	0	Non_outlier	0	Non_outlier
marine_benthic	Miller et al. 2014 Genetics 197:405-420	ceratobranchial 3 length	feeding	4.28	chrXXI	21	1	microsatellite	1.5-LOD region as reported	chrUn	6125011	chrXXI	9043760	7584385.5	152	21_152	0.00952381	Shared_outlier	0	Non_outlier
marine_benthic	Miller et al. 2014 Genetics 197:405-420	ceratobranchial 3 length	feeding	4.1	chrXVII	17	1	microsatellite	1.5-LOD region as reported	chrXVII	1513740	chrXVII	4745382	3129561	63	17_63	NA	NA	0	Non_outlier
marine_benthic	Erickson et al. 2016 Evolution 70:887-901	ceratobranchial 3 length	feeding	8.47	chrXIX	19	1	peak marker SNP	1.5-LOD region as reported	chrXIX	2176951	chrXIX	3352881	2764916	56	19_56	NA	NA	0	Non_outlier
marine_benthic	Miller et al. 2014 Genetics 197:405-420	ceratobranchial 3 length	feeding	20.71	chrIV	4	1	microsatellite	1.5-LOD region as reported	chrIV	6107609	chrIV	25376967	15742288	315	4_315	NA	NA	1	Shared_outlier
marine_benthic	Miller et al. 2014 Genetics 197:405-420	ceratobranchial 3 length	feeding	3.66	chrV	5	1	microsatellite	1.5-LOD region as reported	chrV	2070230	chrV	5236278	3653254	74	5_74	NA	NA	0	Non_outlier
marine_benthic	Erickson et al. 2016 Evolution 70:887-901	ceratobranchial 3 length	feeding	12.17	chrVII	7	1	peak marker SNP	1.5-LOD region as reported	chrVII	3404029	chrVII	22207321	12805675	257	7_257	NA	NA	0	Non_outlier
marine_benthic	Erickson et al. 2014 Proceedings Royal Society B 281:20140822	ceratobranchial 4 length	feeding	5.08	chrIV	4	1	microsatellite	1.5-LOD region as reported	chrIV	3004386	chrIV	21352626	12178506	244	4_244	0	Non_outlier	0	Non_outlier
marine_benthic	Erickson et al. 2016 Evolution 70:887-901	ceratobranchial 4 length	feeding	13.1	chrVII	7	1	peak marker SNP	1.5-LOD region as reported	chrVII	3404029	chrVII	5092638	4248333.5	85	7_85	0	Non_outlier	0	Non_outlier
marine_benthic	Miller et al. 2014 Genetics 197:405-420	ceratobranchial 4 length	feeding	5.87	chrXXI	21	1	microsatellite	1.5-LOD region as reported	chrUn	6125011	chrXXI	9043760	7584385.5	152	21_152	0.00952381	Shared_outlier	0	Non_outlier
marine_benthic	Miller et al. 2014 Genetics 197:405-420	ceratobranchial 4 length	feeding	3.34	chrX	10	1	microsatellite	1.5-LOD region as reported	chrX	1241687	chrX	4760146	3000916.5	61	10_61	NA	NA	0	Non_outlier
marine_benthic	Miller et al. 2014 Genetics 197:405-420	ceratobranchial 4 length	feeding	3.46	chrXII	12	1	microsatellite	1.5-LOD region as reported	chrXII	1656890	chrXII	9178929	5417909.5	109	12_109	NA	NA	0	Non_outlier
marine_benthic	Miller et al. 2014 Genetics 197:405-420	ceratobranchial 4 length	feeding	3.64	chrXIV	14	1	microsatellite	1.5-LOD region as reported	chrXIV	2283409	chrXIV	13557315	7920362	159	14_159	NA	NA	0	Non_outlier
marine_benthic	Miller et al. 2014 Genetics 197:405-420	ceratobranchial 4 length	feeding	3.86	chrXVI	16	1	microsatellite	1.5-LOD region as reported	chrXVI	10354359	chrXVI	15284863	12819611	257	16_257	NA	NA	0	Non_outlier
marine_benthic	Erickson et al. 2016 Evolution 70:887-901	ceratobranchial 4 length	feeding	8.45	chrXIX	19	1	peak marker SNP	1.5-LOD region as reported	chrXIX	2176951	chrXIX	17753326	9965138.5	200	19_200	NA	NA	0	Non_outlier
marine_benthic	Miller et al. 2014 Genetics 197:405-420	ceratobranchial 4 length	feeding	19.06	chrIV	4	1	microsatellite	1.5-LOD region as reported	chrIV	6107609	chrIV	14934462	10521035.5	211	4_211	NA	NA	0	Non_outlier
marine_benthic	Erickson et al. 2014 Proceedings Royal Society B 281:20140822	ceratobranchial 4 length	feeding	9.03	chrIV	4	1	microsatellite	1.5-LOD region as reported	chrIV	4455356	chrIV	21352626	12903991	259	4_259	NA	NA	1	Shared_outlier
marine_benthic	Erickson et al. 2016 Evolution 70:887-901	ceratobranchial 4 length	feeding	14.2	chrIV	4	1	peak marker SNP	1.5-LOD region as reported	chrIV	32414932	chrUn	27301804	29858368	598	4_598	NA	NA	0	Non_outlier
marine_benthic	Miller et al. 2014 Genetics 197:405-420	ceratobranchial 4 length	feeding	3.84	chrV	5	1	microsatellite	1.5-LOD region as reported	chrV	2070230	chrV	5236278	3653254	74	5_74	NA	NA	0	Non_outlier
marine_benthic	Miller et al. 2014 Genetics 197:405-420	ceratobranchial 4 length	feeding	3.4	chrVIII	8	1	microsatellite	1.5-LOD region as reported	chrVIII	727330	chrVIII	15385785	8056557.5	162	8_162	NA	NA	0	Outlier
marine_benthic	Erickson et al. 2016 Evolution 70:887-901	ceratobranchial 5 length	feeding	6.6	chrXIV	14	1	peak marker SNP	1.5-LOD region as reported	chrXIV	4510481	chrXIV	9164095	6837288	137	14_137	0	Outlier	0	Non_outlier
marine_benthic	Miller et al. 2014 Genetics 197:405-420	ceratobranchial 5 length	feeding	6.72	chrXVIII	18	1	microsatellite	1.5-LOD region as reported	chrXVIII	9393393	chrXVIII	11250490	10321941.5	207	18_207	0	Non_outlier	0	Non_outlier
marine_benthic	Miller et al. 2014 Genetics 197:405-420	ceratobranchial 5 length	feeding	5.46	chrII	2	1	microsatellite	1.5-LOD region as reported	chrII	14542025	chrII	21162184	17852104.5	358	2_358	0	Non_outlier	0	Non_outlier
marine_benthic	Erickson et al. 2016 Evolution 70:887-901	ceratobranchial 5 length	feeding	12.04	chrXXI	21	1	peak marker SNP	1.5-LOD region as reported	chrXXI	6832540	chrXXI	11398568	9115554	183	21_183	0	Non_outlier	NA	NA
marine_benthic	Erickson et al. 2016 Evolution 70:887-901	ceratobranchial 5 length	feeding	10.42	chrVII	7	1	peak marker SNP	1.5-LOD region as reported	chrUn	8848287	chrVII	5092638	6970462.5	140	7_140	0	Non_outlier	0	Non_outlier
marine_benthic	Miller et al. 2014 Genetics 197:405-420	ceratobranchial 5 length	feeding	6.51	chrXXI	21	1	microsatellite	1.5-LOD region as reported	chrUn	6125011	chrXXI	9043760	7584385.5	152	21_152	0.00952381	Shared_outlier	0	Non_outlier
marine_benthic	Miller et al. 2014 Genetics 197:405-420	ceratobranchial 5 length	feeding	3.74	chrXIV	14	1	microsatellite	1.5-LOD region as reported	chrXIV	2283409	chrXIV	13557315	7920362	159	14_159	NA	NA	0	Non_outlier
marine_benthic	Miller et al. 2014 Genetics 197:405-420	ceratobranchial 5 length	feeding	3.13	chrXVI	16	1	microsatellite	1.5-LOD region as reported	chrXVI	10354359	chrXVI	15284863	12819611	257	16_257	NA	NA	0	Non_outlier
marine_benthic	Miller et al. 2014 Genetics 197:405-420	ceratobranchial 5 length	feeding	3.71	chrXVII	17	1	microsatellite	1.5-LOD region as reported	chrXVII	10595180	chrXVII	14603141	12599160.5	252	17_252	NA	NA	0	Non_outlier
marine_benthic	Erickson et al. 2016 Evolution 70:887-901	ceratobranchial 5 length	feeding	12.01	chrIV	4	1	peak marker SNP	1.5-LOD region as reported	chrIV	31106833	chrUn	27301804	29204318.5	585	4_585	NA	NA	0	Non_outlier
marine_benthic	Miller et al. 2014 Genetics 197:405-420	ceratobranchial 5 length	feeding	5.88	chrV	5	1	microsatellite	1.5-LOD region as reported	chrV	2070230	chrV	5236278	3653254	74	5_74	NA	NA	0	Non_outlier
marine_benthic	Miller et al. 2014 Genetics 197:405-420	dentary height	feeding	6.94	chrXII	12	1	microsatellite	1.5-LOD region as reported	chrXII	1656890	chrXII	18196820	9926855	199	12_199	NA	NA	0	Non_outlier
marine_benthic	Miller et al. 2014 Genetics 197:405-420	dentary height	feeding	4.58	chrXVII	17	1	microsatellite	1.5-LOD region as reported	chrXVII	1513740	chrXVII	9858767	5686253.5	114	17_114	NA	NA	0	Non_outlier
marine_benthic	Miller et al. 2014 Genetics 197:405-420	dentary height	feeding	7.25	chrIV	4	1	microsatellite	1.5-LOD region as reported	chrIV	4455356	chrIV	15232282	9843819	197	4_197	NA	NA	0	Non_outlier
marine_benthic	Miller et al. 2014 Genetics 197:405-420	dentary height	feeding	5.73	chrVII	7	1	microsatellite	1.5-LOD region as reported, chromosome end for Pitx1	chrVII	25107948	chrVII	27937443	26522695.5	531	7_531	NA	NA	0	Non_outlier
marine_benthic	Miller et al. 2014 Genetics 197:405-420	dentary length	feeding	4.21	chrVII	7	1	microsatellite	1.5-LOD region as reported	chrVII	7478502	chrVII	25108180	16293341	326	7_326	0	Non_outlier	NA	NA
marine_benthic	Miller et al. 2014 Genetics 197:405-420	dentary length	feeding	7.23	chrXXI	21	1	microsatellite	1.5-LOD region as reported	chrUn	6125011	chrXXI	9043760	7584385.5	152	21_152	0.00952381	Shared_outlier	0	Non_outlier
marine_benthic	Miller et al. 2014 Genetics 197:405-420	dentary length	feeding	7.47	chrXVII	17	1	microsatellite	1.5-LOD region as reported	chrXVII	1513740	chrXVII	9858767	5686253.5	114	17_114	NA	NA	0	Non_outlier
marine_benthic	Miller et al. 2014 Genetics 197:405-420	dentary length	feeding	5.25	chrXIX	19	1	microsatellite	1.5-LOD region as reported	chrXIX	1942864	chrXIX	4389298	3166081	64	19_64	NA	NA	0	Non_outlier
marine_benthic	Albert et al. 2008 Evolution 62:76-85	dorsal extent of ectocorocoid (x)	body shape	9.4	chrXVI	16	1	gene	associated marker ± 1 Mb	chrXVI	16770456	chrXVI	18115788	17443122	349	16_349	NA	NA	0	Non_outlier
marine_benthic	Albert et al. 2008 Evolution 62:76-85	dorsal extent of ectocorocoid (x)	body shape	5.5	chrXVIII	18	1	microsatellite	associated marker ± 1 Mb	chrXVIII	11520276	chrXVIII	13520434	12520355	251	18_251	NA	NA	0	Non_outlier
marine_benthic	Albert et al. 2008 Evolution 62:76-85	dorsal extent of ectocorocoid (x)	body shape	8.9	chrVII	7	1	microsatellite	associated marker ± 1 Mb	chrVII	12663683	chrVII	14664252	13663967.5	274	7_274	NA	NA	0	Outlier
marine_benthic	Albert et al. 2008 Evolution 62:76-85	dorsal extent of ectocorocoid (y)	body shape	12.2	chrXII	12	1	microsatellite	associated marker ± 1 Mb	chrXII	11922318	chrXII	13922915	12922616.5	259	12_259	NA	NA	0	Non_outlier
marine_benthic	Albert et al. 2008 Evolution 62:76-85	dorsal extent of preopercular (x)	body shape	18.8	chrXVI	16	1	gene	associated marker ± 1 Mb	chrXVI	16770456	chrXVI	18115788	17443122	349	16_349	NA	NA	0	Non_outlier
marine_benthic	Albert et al. 2008 Evolution 62:76-85	dorsal extent of preopercular (y)	body shape	7.4	chrIV	4	1	microsatellite	associated marker ± 1 Mb	chrIV	10585867	chrIV	12586185	11586026	232	4_232	NA	NA	1	Shared_outlier
marine_benthic	Albert et al. 2008 Evolution 62:76-85	dorsal extent of the ascending branch of the pelvis (x)	body shape	6.5	chrI	1	1	microsatellite	associated marker ± 1 Mb	chrI	17569929	chrI	19570388	18570158.5	372	1_372	0	Outlier	0	Non_outlier
marine_benthic	Albert et al. 2008 Evolution 62:76-85	dorsal extent of the ascending branch of the pelvis (x)	body shape	10.3	chrXII	12	1	microsatellite	associated marker ± 1 Mb	chrXII	11922318	chrXII	13922915	12922616.5	259	12_259	NA	NA	0	Non_outlier
marine_benthic	Albert et al. 2008 Evolution 62:76-85	dorsal extent of the ascending branch of the pelvis (x)	body shape	7.3	chrXVI	16	1	gene	associated marker ± 1 Mb	chrXVI	16770456	chrXVI	18115788	17443122	349	16_349	NA	NA	0	Non_outlier
marine_benthic	Albert et al. 2008 Evolution 62:76-85	dorsal extent of the ascending branch of the pelvis (x)	body shape	4.5	chrXVIII	18	1	microsatellite	associated marker ± 1 Mb	chrXVIII	11520276	chrXVIII	13520434	12520355	251	18_251	NA	NA	0	Non_outlier
marine_benthic	Albert et al. 2008 Evolution 62:76-85	dorsal extent of the ascending branch of the pelvis (y)	body shape	4.4	chrI	1	1	microsatellite	associated marker ± 1 Mb	chrI	6086284	chrI	8086382	7086333	142	1_142	0	Non_outlier	0	Outlier
marine_benthic	Albert et al. 2008 Evolution 62:76-85	dorsal extent of the ascending branch of the pelvis (y)	body shape	3.6	chrXVII	17	1	microsatellite	associated marker ± 1 Mb	chrXVII	8858642	chrXVII	10858767	9858704.5	198	17_198	0	Outlier	0	Non_outlier
marine_benthic	Albert et al. 2008 Evolution 62:76-85	dorsal extent of the ascending branch of the pelvis (y)	body shape	4.3	chrXX	20	1	microsatellite	associated marker ± 1 Mb	chrXX	7252840	chrXX	9253452	8253146	166	20_166	0	Non_outlier	0	Outlier
marine_benthic	Albert et al. 2008 Evolution 62:76-85	dorsal extent of the ascending branch of the pelvis (y)	body shape	3.2	chrIV	4	1	microsatellite	associated marker ± 1 Mb	chrIV	926094	chrIV	2926286	1926190	39	4_39	0.008333333	Shared_outlier	NA	NA
marine_benthic	Albert et al. 2008 Evolution 62:76-85	dorsal extent of the ascending branch of the pelvis (y)	body shape	4.1	chrXII	12	1	microsatellite	associated marker ± 1 Mb	chrXII	11922318	chrXII	13922915	12922616.5	259	12_259	NA	NA	0	Non_outlier
marine_benthic	Erickson et al. 2016 Evolution 70:887-901	dorsal spine 1 length	defence	8.35	chrXXI	21	1	peak marker SNP	1.5-LOD region as reported	chrXXI	6832540	chrXXI	10447150	8639845	173	21_173	0	Outlier	0	Non_outlier
marine_benthic	Erickson et al. 2016 Evolution 70:887-901	dorsal spine 1 length	defence	5.43	chrVIII	8	1	peak marker SNP	1.5-LOD region as reported	chrVIII	2936197	chrVIII	3606758	3271477.5	66	8_66	0.008333333	Shared_outlier	0	Non_outlier
marine_benthic	Miller et al. 2014 Genetics 197:405-420	dorsal spine 1 length	defence	4.95	chrXXI	21	1	microsatellite	1.5-LOD region as reported	chrUn	6125011	chrXXI	9043760	7584385.5	152	21_152	0.00952381	Shared_outlier	0	Non_outlier
marine_benthic	Erickson et al. 2016 Evolution 70:887-901	dorsal spine 1 length	defence	6.15	chrI	1	1	peak marker SNP	1.5-LOD region as reported	chrI	3739873	chrI	19421804	11580838.5	232	1_232	NA	NA	0	Outlier
marine_benthic	Erickson et al. 2016 Evolution 70:887-901	dorsal spine 1 length	defence	12.09	chrXXI	21	1	peak marker SNP	1.5-LOD region as reported	chrXXI	1992190	chrXXI	9010697	5501443.5	111	21_111	NA	NA	0	Non_outlier
marine_benthic	Miller et al. 2014 Genetics 197:405-420	dorsal spine 1 length	defence	3.84	chrIII	3	1	microsatellite	1.5-LOD region as reported	chrIII	14416331	chrIII	16391681	15404006	309	3_309	NA	NA	0	Outlier
marine_benthic	Miller et al. 2014 Genetics 197:405-420	dorsal spine 1 length	defence	31.58	chrIV	4	1	microsatellite	1.5-LOD region as reported	chrIV	11585867	chrIV	19663288	15624577.5	313	4_313	NA	NA	0	Non_outlier
marine_benthic	Miller et al. 2014 Genetics 197:405-420	dorsal spine 1 length	defence	4.5	chrVII	7	1	microsatellite	1.5-LOD region as reported	chrVII	2440718	chrVII	26449376	14445047	289	7_289	NA	NA	0	Outlier
marine_benthic	Miller et al. 2014 Genetics 197:405-420	dorsal spine 1 length	defence	3.98	chrVIII	8	1	microsatellite	1.5-LOD region as reported	chrVIII	1064809	chrVIII	15900148	8482478.5	170	8_170	NA	NA	0	Outlier
marine_benthic	Miller et al. 2014 Genetics 197:405-420	dorsal spine 1 length	defence	4.35	chrIX	9	1	microsatellite	1.5-LOD region as reported	chrIX	2131739	chrIX	10225897	6178818	124	9_124	NA	NA	0	Non_outlier
marine_benthic	Erickson et al. 2016 Evolution 70:887-901	dorsal spine 1 length	defence	6.64	chrXIII	13	1	peak marker SNP	1.5-LOD region as reported	chrXIII	15301040	chrXIII	17991920	16646480	333	13_333	0	Non_outlier	0	Non_outlier
marine_benthic	Miller et al. 2014 Genetics 197:405-420	dorsal spine 1 length	defence	2.92	chrXVI	16	1	microsatellite	1.5-LOD region as reported	chrXVI	2350690	chrXVI	12341614	7346152	147	16_147	0	Outlier	0	Non_outlier
marine_benthic	Miller et al. 2014 Genetics 197:405-420	dorsal spine 1 length	defence	4.79	chrXVIII	18	1	microsatellite	1.5-LOD region as reported	chrXVIII	7613434	chrXVIII	9393393	8503413.5	171	18_171	NA	NA	0	Non_outlier
marine_benthic	Miller et al. 2014 Genetics 197:405-420	dorsal spine 2 area	defence	4.72	chrXX	20	1	microsatellite	1.5-LOD region as reported	chrXX	3338474	chrXX	14682376	9010425	181	20_181	0.00952381	Shared_outlier	1	Shared_outlier
marine_benthic	Miller et al. 2014 Genetics 197:405-420	dorsal spine 2 area	defence	22.03	chrIV	4	1	microsatellite	1.5-LOD region as reported	chrIV	11585867	chrIV	14934462	13260164.5	266	4_266	0.00952381	Shared_outlier	0	Outlier
marine_benthic	Miller et al. 2014 Genetics 197:405-420	dorsal spine 2 length	defence	2.48	chrXI	11	1	microsatellite	1.5-LOD region as reported	chrXI	3034795	chrXI	11859429	7447112	149	11_149	0	Non_outlier	NA	NA
marine_benthic	Miller et al. 2014 Genetics 197:405-420	dorsal spine 2 length	defence	3	chrXXI	21	1	microsatellite	1.5-LOD region as reported	chrUn	6125011	chrXXI	9043760	7584385.5	152	21_152	0.00952381	Shared_outlier	0	Non_outlier
marine_benthic	Erickson et al. 2016 Evolution 70:887-901	dorsal spine 2 length	defence	9.27	chrXIII	13	1	peak marker SNP	1.5-LOD region as reported	chrXIII	4048282	chrXIII	6249907	5149094.5	103	13_103	NA	NA	0	Non_outlier
marine_benthic	Miller et al. 2014 Genetics 197:405-420	dorsal spine 2 length	defence	4.45	chrXVI	16	1	microsatellite	1.5-LOD region as reported	chrXVI	3927459	chrXVI	15284863	9606161	193	16_193	NA	NA	0	Non_outlier
marine_benthic	Miller et al. 2014 Genetics 197:405-420	dorsal spine 2 length	defence	3.03	chrXVII	17	1	microsatellite	1.5-LOD region as reported	chrXVII	4745206	chrXVII	14603141	9674173.5	194	17_194	NA	NA	0	Non_outlier
marine_benthic	Miller et al. 2014 Genetics 197:405-420	dorsal spine 2 length	defence	3.79	chrXVIII	18	1	microsatellite	1.5-LOD region as reported	chrXVIII	7613434	chrXVIII	9393393	8503413.5	171	18_171	NA	NA	0	Non_outlier
marine_benthic	Erickson et al. 2016 Evolution 70:887-901	dorsal spine 2 length	defence	10.54	chrXXI	21	1	peak marker SNP	1.5-LOD region as reported	chrXXI	5380435	chrXXI	9010697	7195566	144	21_144	NA	NA	0	Outlier
marine_benthic	Erickson et al. 2016 Evolution 70:887-901	dorsal spine 2 length	defence	10.01	chrXXI	21	1	peak marker SNP	1.5-LOD region as reported	chrXXI	5380435	chrXXI	10447150	7913792.5	159	21_159	NA	NA	0	Non_outlier
marine_benthic	Miller et al. 2014 Genetics 197:405-420	dorsal spine 2 length	defence	38.18	chrIV	4	1	microsatellite	1.5-LOD region as reported	chrIV	6107609	chrIV	14934462	10521035.5	211	4_211	NA	NA	0	Non_outlier
marine_benthic	Miller et al. 2014 Genetics 197:405-420	dorsal spine 2 length	defence	2.63	chrV	5	1	microsatellite	1.5-LOD region as reported	chrV	5236061	chrV	12219117	8727589	175	5_175	NA	NA	0	Non_outlier
marine_benthic	Miller et al. 2014 Genetics 197:405-420	dorsal spine 3 length	defence	4.26	chrXVI	16	1	microsatellite	1.5-LOD region as reported	chrXVI	6274652	chrXVI	15284863	10779757.5	216	16_216	0	Non_outlier	NA	NA
marine_benthic	Erickson et al. 2016 Evolution 70:887-901	dorsal spine 3 length	defence	14.44	chrXXI	21	1	peak marker SNP	1.5-LOD region as reported	chrXXI	6832540	chrXXI	10447150	8639845	173	21_173	0	Outlier	0	Non_outlier
marine_benthic	Miller et al. 2014 Genetics 197:405-420	dorsal spine 3 length	defence	6.73	chrXXI	21	1	microsatellite	1.5-LOD region as reported	chrUn	6125011	chrXXI	9043760	7584385.5	152	21_152	0.00952381	Shared_outlier	0	Non_outlier
marine_benthic	Miller et al. 2014 Genetics 197:405-420	dorsal spine 3 length	defence	17.73	chrIV	4	1	microsatellite	1.5-LOD region as reported	chrIV	6107609	chrIV	24284769	15196189	304	4_304	0.015151515	Shared_outlier	0	Non_outlier
marine_benthic	Miller et al. 2014 Genetics 197:405-420	dorsal spine 3 length	defence	4.65	chrXIII	13	1	microsatellite	1.5-LOD region as reported	chrXIII	5298608	chrXIII	19175610	12237109	245	13_245	NA	NA	0	Non_outlier
marine_benthic	Erickson et al. 2016 Evolution 70:887-901	dorsal spine 3 length	defence	13.87	chrXXI	21	1	peak marker SNP	1.5-LOD region as reported	chrXXI	10209296	chrXXI	11398568	10803932	217	21_217	NA	NA	0	Non_outlier
marine_benthic	Miller et al. 2014 Genetics 197:405-420	dorsal toothplate 1 length	feeding	6.36	chrXVI	16	1	microsatellite	1.5-LOD region as reported	chrXVI	7973486	chrXVI	15284863	11629174.5	233	16_233	0	Non_outlier	0	Non_outlier
marine_benthic	Miller et al. 2014 Genetics 197:405-420	dorsal toothplate 1 length	feeding	11.77	chrVII	7	1	microsatellite	1.5-LOD region as reported	chrVII	2440718	chrVII	24230078	13335398	267	7_267	0	Non_outlier	0.333333333	Shared_outlier
marine_benthic	Miller et al. 2014 Genetics 197:405-420	dorsal toothplate 1 length	feeding	9.75	chrIV	4	1	microsatellite	1.5-LOD region as reported	chrIV	6107609	chrIV	14934462	10521035.5	211	4_211	NA	NA	0	Non_outlier
marine_benthic	Miller et al. 2014 Genetics 197:405-420	dorsal toothplate 1 length	feeding	4.74	chrIX	9	1	microsatellite	1.5-LOD region as reported	chrIX	2131739	chrIX	5330148	3730943.5	75	9_75	NA	NA	0	Non_outlier
marine_benthic	Miller et al. 2014 Genetics 197:405-420	dorsal toothplate 1 tooth number	feeding	4.18	chrX	10	1	microsatellite	1.5-LOD region as reported	chrX	1241687	chrX	6587629	3914658	79	10_79	0	Non_outlier	0	Non_outlier
marine_benthic	Miller et al. 2014 Genetics 197:405-420	dorsal toothplate 1 tooth number	feeding	8.78	chrXX	20	1	microsatellite	1.5-LOD region as reported	chrXX	3338474	chrXX	14682376	9010425	181	20_181	0.00952381	Shared_outlier	1	Shared_outlier
marine_benthic	Miller et al. 2014 Genetics 197:405-420	dorsal toothplate 1 tooth number	feeding	4.48	chrXI	11	1	microsatellite	1.5-LOD region as reported	chrXI	984438	chrXI	13180293	7082365.5	142	11_142	NA	NA	0	Non_outlier
marine_benthic	Erickson et al. 2016 Evolution 70:887-901	dorsal toothplate 1 tooth number	feeding	10.58	chrXVI	16	1	peak marker SNP	1.5-LOD region as reported	chrXVI	7014318	chrXVI	15179079	11096698.5	222	16_222	NA	NA	0	Non_outlier
marine_benthic	Miller et al. 2014 Genetics 197:405-420	dorsal toothplate 1 tooth number	feeding	14.88	chrIV	4	1	microsatellite	1.5-LOD region as reported	chrIV	6107609	chrIV	25376967	15742288	315	4_315	NA	NA	1	Shared_outlier
marine_benthic	Erickson et al. 2016 Evolution 70:887-901	dorsal toothplate 1 tooth number	feeding	13.72	chrIV	4	1	peak marker SNP	1.5-LOD region as reported	chrIV	30670800	chrIV	31760882	31215841	625	4_625	NA	NA	0	Non_outlier
marine_benthic	Miller et al. 2014 Genetics 197:405-420	dorsal toothplate 1 width	feeding	5.19	chrXIII	13	1	microsatellite	1.5-LOD region as reported	chrXIII	8142821	chrXIII	19175610	13659215.5	274	13_274	0	Non_outlier	0	Non_outlier
marine_benthic	Miller et al. 2014 Genetics 197:405-420	dorsal toothplate 1 width	feeding	6.5	chrXXI	21	1	microsatellite	1.5-LOD region as reported	chrUn	6125011	chrXXI	9043760	7584385.5	152	21_152	0.00952381	Shared_outlier	0	Non_outlier
marine_benthic	Miller et al. 2014 Genetics 197:405-420	dorsal toothplate 1 width	feeding	5.24	chrXII	12	1	microsatellite	1.5-LOD region as reported	chrXII	1354859	chrXII	18196820	9775839.5	196	12_196	NA	NA	0	Non_outlier
marine_benthic	Miller et al. 2014 Genetics 197:405-420	dorsal toothplate 2 length	feeding	6.73	chrII	2	1	microsatellite	1.5-LOD region as reported	chrII	14542025	chrII	21162184	17852104.5	358	2_358	0	Non_outlier	0	Non_outlier
marine_benthic	Miller et al. 2014 Genetics 197:405-420	dorsal toothplate 2 length	feeding	3.74	chrI	1	1	microsatellite	1.5-LOD region as reported	chrI	22279405	chrI	27524288	24901846.5	499	1_499	NA	NA	0	Non_outlier
marine_benthic	Miller et al. 2014 Genetics 197:405-420	dorsal toothplate 2 length	feeding	5.64	chrXVI	16	1	microsatellite	1.5-LOD region as reported	chrXVI	13136133	chrXVI	15284863	14210498	285	16_285	NA	NA	0	Non_outlier
marine_benthic	Miller et al. 2014 Genetics 197:405-420	dorsal toothplate 2 length	feeding	6.11	chrIV	4	1	microsatellite	1.5-LOD region as reported	chrIV	6107609	chrIV	25376967	15742288	315	4_315	NA	NA	1	Shared_outlier
marine_benthic	Miller et al. 2014 Genetics 197:405-420	dorsal toothplate 2 tooth number	feeding	7.6	chrX	10	1	microsatellite	1.5-LOD region as reported	chrX	1241687	chrX	6587629	3914658	79	10_79	0	Non_outlier	0	Non_outlier
marine_benthic	Miller et al. 2014 Genetics 197:405-420	dorsal toothplate 2 tooth number	feeding	24.22	chrIV	4	1	microsatellite	1.5-LOD region as reported	chrIV	11742882	chrIV	14934462	13338672	267	4_267	0	Non_outlier	0	Non_outlier
marine_benthic	Erickson et al. 2016 Evolution 70:887-901	dorsal toothplate 2 tooth number	feeding	9.96	chrIV	4	1	peak marker SNP	1.5-LOD region as reported	chrIV	31106833	chrIV	32632948	31869890.5	638	4_638	0	Non_outlier	NA	NA
marine_benthic	Miller et al. 2014 Genetics 197:405-420	dorsal toothplate 2 tooth number	feeding	7.62	chrXX	20	1	microsatellite	1.5-LOD region as reported	chrXX	3338474	chrXX	14682376	9010425	181	20_181	0.00952381	Shared_outlier	1	Shared_outlier
marine_benthic	Miller et al. 2014 Genetics 197:405-420	dorsal toothplate 2 tooth number	feeding	3.28	chrXI	11	1	microsatellite	1.5-LOD region as reported	chrXI	984438	chrXI	13180293	7082365.5	142	11_142	NA	NA	0	Non_outlier
marine_benthic	Miller et al. 2014 Genetics 197:405-420	dorsal toothplate 2 tooth number	feeding	7.8	chrXXI	21	1	microsatellite	1.5-LOD region as reported	chrXXI	4897510	chrXXI	9043760	6970635	140	21_140	NA	NA	0	Outlier
marine_benthic	Miller et al. 2014 Genetics 197:405-420	dorsal toothplate 2 tooth number	feeding	4.43	chrVII	7	1	microsatellite	1.5-LOD region as reported	chrVII	1038766	chrVII	26449376	13744071	275	7_275	NA	NA	0	Non_outlier
marine_benthic	Miller et al. 2014 Genetics 197:405-420	dorsal toothplate 2 tooth number	feeding	4.07	chrVIII	8	1	microsatellite	1.5-LOD region as reported	chrVIII	727330	chrVIII	4172620	2449975	49	8_49	NA	NA	0	Non_outlier
marine_benthic	Miller et al. 2014 Genetics 197:405-420	dorsal toothplate 2 width	feeding	5.84	chrXIV	14	1	microsatellite	1.5-LOD region as reported	chrXIV	1	chrXIV	2639866	1319933.5	27	14_27	0	Outlier	0	Non_outlier
marine_benthic	Miller et al. 2014 Genetics 197:405-420	dorsal toothplate 2 width	feeding	15.36	chrXXI	21	1	microsatellite	1.5-LOD region as reported	chrXXI	1794897	chrXXI	9043760	5419328.5	109	21_109	0	Non_outlier	0	Non_outlier
marine_benthic	Miller et al. 2014 Genetics 197:405-420	dorsal toothplate 2 width	feeding	9.2	chrVII	7	1	microsatellite	1.5-LOD region as reported	chrVII	7478502	chrVII	26449376	16963939	340	7_340	0	Outlier	0	Outlier
marine_benthic	Miller et al. 2014 Genetics 197:405-420	dorsal toothplate 2 width	feeding	4.41	chrXII	12	1	microsatellite	1.5-LOD region as reported	chrXII	1657049	chrXII	15378417	8517733	171	12_171	NA	NA	0	Non_outlier
marine_benthic	Miller et al. 2014 Genetics 197:405-420	dorsal toothplate 2 width	feeding	4.18	chrVIII	8	1	microsatellite	1.5-LOD region as reported	chrVIII	15899997	chrVIII	18120791	17010394	341	8_341	NA	NA	0	Non_outlier
marine_benthic	Miller et al. 2014 Genetics 197:405-420	epi raker number	feeding	10.62	chrIV	4	1	microsatellite	1.5-LOD region as reported	chrIV	1926094	chrIV	11586185	6756139.5	136	4_136	NA	NA	0	Outlier
marine_benthic	Miller et al. 2014 Genetics 197:405-420	epibranchial 1 length	feeding	6.74	chrII	2	1	microsatellite	1.5-LOD region as reported	chrII	3673898	chrII	7243415	5458656.5	110	2_110	0	Non_outlier	0	Non_outlier
marine_benthic	Erickson et al. 2016 Evolution 70:887-901	epibranchial 1 length	feeding	8.19	chrXX	20	1	peak marker SNP	1.5-LOD region as reported	chrXX	15750116	chrXX	14527494	15138805	303	20_303	0	Outlier	NA	NA
marine_benthic	Erickson et al. 2016 Evolution 70:887-901	epibranchial 1 length	feeding	7.67	chrXXI	21	1	peak marker SNP	1.5-LOD region as reported	chrXXI	2476225	chrXXI	9010697	5743461	115	21_115	0	Non_outlier	0	Non_outlier
marine_benthic	Miller et al. 2014 Genetics 197:405-420	epibranchial 1 length	feeding	11.8	chrIV	4	1	microsatellite	1.5-LOD region as reported	chrIV	6107609	chrIV	28557932	17332770.5	347	4_347	0	Non_outlier	NA	NA
marine_benthic	Miller et al. 2014 Genetics 197:405-420	epibranchial 1 length	feeding	5.51	chrVIII	8	1	microsatellite	1.5-LOD region as reported	chrVIII	6987227	chrVIII	13983664	10485445.5	210	8_210	0	Non_outlier	NA	NA
marine_benthic	Erickson et al. 2016 Evolution 70:887-901	epibranchial 1 length	feeding	12.55	chrXXI	21	1	peak marker SNP	1.5-LOD region as reported	chrXXI	3928330	chrXXI	11398568	7663449	154	21_154	0.008333333	Shared_outlier	0	Non_outlier
marine_benthic	Miller et al. 2014 Genetics 197:405-420	epibranchial 1 length	feeding	15.49	chrXXI	21	1	microsatellite	1.5-LOD region as reported	chrUn	6125011	chrXXI	9043760	7584385.5	152	21_152	0.00952381	Shared_outlier	0	Non_outlier
marine_benthic	Miller et al. 2014 Genetics 197:405-420	epibranchial 1 length	feeding	4.02	chrXIV	14	1	microsatellite	1.5-LOD region as reported	chrXIV	2283409	chrXIV	9524151	5903780	119	14_119	NA	NA	0	Non_outlier
marine_benthic	Erickson et al. 2014 Proceedings Royal Society B 281:20140822	epibranchial 1 length	feeding	6.69	chrXXI	21	1	microsatellite	1.5-LOD region as reported	chrXXI	498566	chrXXI	9911354	5204960	105	21_105	NA	NA	0	Non_outlier
marine_benthic	Erickson et al. 2014 Proceedings Royal Society B 281:20140822	epibranchial 1 length	feeding	9.3	chrXXI	21	1	microsatellite	1.5-LOD region as reported	chrXXI	1632960	chrXXI	9043760	5338360	107	21_107	NA	NA	0	Non_outlier
marine_benthic	Erickson et al. 2016 Evolution 70:887-901	epibranchial 1 length	feeding	12.25	chrIV	4	1	peak marker SNP	1.5-LOD region as reported	chrIV	9768457	chrIV	14891564	12330010.5	247	4_247	NA	NA	0.333333333	Shared_outlier
marine_benthic	Erickson et al. 2016 Evolution 70:887-901	epibranchial 1 length	feeding	8.3	chrV	5	1	peak marker SNP	1.5-LOD region as reported	chrV	4185020	chrV	9207410	6696215	134	5_134	NA	NA	0	Non_outlier
marine_benthic	Miller et al. 2014 Genetics 197:405-420	epibranchial 1 length	feeding	3.74	chrV	5	1	microsatellite	1.5-LOD region as reported	chrV	5236061	chrV	11713567	8474814	170	5_170	NA	NA	0	Non_outlier
marine_benthic	Miller et al. 2014 Genetics 197:405-420	epibranchial 1 length	feeding	4.23	chrVII	7	1	microsatellite	1.5-LOD region as reported	chrVII	5222423	chrVII	25108180	15165301.5	304	7_304	NA	NA	1	Shared_outlier
marine_benthic	Miller et al. 2014 Genetics 197:405-420	even row raker number	feeding	16.38	chrXX	20	1	microsatellite	1.5-LOD region as reported	chrXX	3338474	chrXX	14682376	9010425	181	20_181	0.00952381	Shared_outlier	1	Shared_outlier
marine_benthic	Miller et al. 2014 Genetics 197:405-420	even row raker number	feeding	3.17	chrI	1	1	microsatellite	1.5-LOD region as reported	chrI	2220911	chrI	20849452	11535181.5	231	1_231	NA	NA	0	Non_outlier
marine_benthic	Miller et al. 2014 Genetics 197:405-420	even row raker number	feeding	5.8	chrXVII	17	1	microsatellite	1.5-LOD region as reported	chrXVII	9858642	chrXVII	14603141	12230891.5	245	17_245	NA	NA	0	Non_outlier
marine_benthic	Miller et al. 2014 Genetics 197:405-420	frontal width	body shape	11.9	chrI	1	1	microsatellite	1.5-LOD region as reported	chrI	4631690	chrI	16713323	10672506.5	214	1_214	0	Non_outlier	NA	NA
marine_benthic	Erickson et al. 2016 Evolution 70:887-901	frontal width	body shape	9.04	chrVI	6	1	peak marker SNP	1.5-LOD region as reported	chrVI	10237654	chrVI	11968019	11102836.5	223	6_223	0	Outlier	0	Non_outlier
marine_benthic	Miller et al. 2014 Genetics 197:405-420	frontal width	body shape	3.23	chrXX	20	1	microsatellite	1.5-LOD region as reported	chrXX	3338474	chrXX	14682376	9010425	181	20_181	0.00952381	Shared_outlier	1	Shared_outlier
marine_benthic	Miller et al. 2014 Genetics 197:405-420	frontal width	body shape	4.9	chrXXI	21	1	microsatellite	1.5-LOD region as reported	chrUn	6125011	chrXXI	9043760	7584385.5	152	21_152	0.00952381	Shared_outlier	0	Non_outlier
marine_benthic	Erickson et al. 2016 Evolution 70:887-901	frontal width	body shape	9.23	chrI	1	1	peak marker SNP	1.5-LOD region as reported	chrI	11180105	chrI	14426834	12803469.5	257	1_257	NA	NA	0	Non_outlier
marine_benthic	Erickson et al. 2016 Evolution 70:887-901	frontal width	body shape	12.28	chrXII	12	1	peak marker SNP	1.5-LOD region as reported	chrXII	6906405	chrXII	5670353	6288379	126	12_126	NA	NA	0	Non_outlier
marine_benthic	Miller et al. 2014 Genetics 197:405-420	frontal width	body shape	3.77	chrXVIII	18	1	microsatellite	1.5-LOD region as reported	chrXVIII	9393393	chrXVIII	12520434	10956913.5	220	18_220	NA	NA	0	Non_outlier
marine_benthic	Erickson et al. 2016 Evolution 70:887-901	frontal width	body shape	9.91	chrXX	20	1	peak marker SNP	1.5-LOD region as reported	chrXX	4012953	chrXX	19732071	11872512	238	20_238	NA	NA	0	Non_outlier
marine_benthic	Erickson et al. 2016 Evolution 70:887-901	frontal width	body shape	9.56	chrXX	20	1	peak marker SNP	1.5-LOD region as reported	chrXX	18619424	chrXX	19732071	19175747.5	384	20_384	NA	NA	0	Non_outlier
marine_benthic	Erickson et al. 2016 Evolution 70:887-901	frontal width	body shape	9.92	chrVII	7	1	peak marker SNP	1.5-LOD region as reported	chrVII	2440725	chrVII	4126506	3283615.5	66	7_66	NA	NA	0	Non_outlier
marine_benthic	Miller et al. 2014 Genetics 197:405-420	frontal width	body shape	4.8	chrVIII	8	1	microsatellite	1.5-LOD region as reported	chrVIII	6987227	chrVIII	15385785	11186506	224	8_224	NA	NA	0	Non_outlier
marine_benthic	Miller et al. 2014 Genetics 197:405-420	hypo raker number	feeding	6.23	chrIV	4	1	microsatellite	1.5-LOD region as reported	chrIV	12809576	chrIV	28557932	20683754	414	4_414	0	Outlier	NA	NA
marine_benthic	Miller et al. 2014 Genetics 197:405-420	hypo raker number	feeding	4.24	chrXXI	21	1	microsatellite	1.5-LOD region as reported	chrUn	6125011	chrXXI	9043760	7584385.5	152	21_152	0.00952381	Shared_outlier	0	Non_outlier
marine_benthic	Miller et al. 2014 Genetics 197:405-420	hypo raker number	feeding	6.35	chrI	1	1	microsatellite	1.5-LOD region as reported	chrI	4730526	chrI	16713323	10721924.5	215	1_215	NA	NA	0	Non_outlier
marine_benthic	Miller et al. 2014 Genetics 197:405-420	hypo raker number	feeding	5.11	chrXVII	17	1	microsatellite	1.5-LOD region as reported	chrXVII	1513740	chrXVII	4745382	3129561	63	17_63	NA	NA	0	Non_outlier
marine_benthic	Miller et al. 2014 Genetics 197:405-420	hypo raker number	feeding	5.7	chrVII	7	1	microsatellite	1.5-LOD region as reported	chrVII	88297	chrVII	5222584	2655440.5	54	7_54	NA	NA	0	Non_outlier
marine_benthic	Miller et al. 2014 Genetics 197:405-420	hypo raker number	feeding	4.63	chrVIII	8	1	microsatellite	1.5-LOD region as reported	chrVIII	15899997	chrVIII	18119985	17009991	341	8_341	NA	NA	0	Non_outlier
marine_benthic	Miller et al. 2014 Genetics 197:405-420	in-lever 1 of articular length	feeding	5.32	chrXIV	14	1	microsatellite	1.5-LOD region as reported	chrXIV	1	chrXIV	12025281	6012641	121	14_121	NA	NA	0	Non_outlier
marine_benthic	Miller et al. 2014 Genetics 197:405-420	in-lever 1 of articular length	feeding	5.02	chrVII	7	1	microsatellite	1.5-LOD region as reported	chrVII	2440718	chrVII	25108180	13774449	276	7_276	NA	NA	0	Outlier
marine_benthic	Miller et al. 2014 Genetics 197:405-420	in-lever 1 of articular length	feeding	11.93	chrVII	7	1	microsatellite	1.5-LOD region as reported	chrVII	7478502	chrVII	25108180	16293341	326	7_326	0	Non_outlier	NA	NA
marine_benthic	Miller et al. 2014 Genetics 197:405-420	in-lever 1 of articular length	feeding	5.29	chrXXI	21	1	microsatellite	1.5-LOD region as reported	chrUn	6125011	chrXXI	9043760	7584385.5	152	21_152	0.00952381	Shared_outlier	0	Non_outlier
marine_benthic	Miller et al. 2014 Genetics 197:405-420	in-lever 1 of articular length	feeding	16.86	chrIV	4	1	microsatellite	1.5-LOD region as reported	chrIV	4455356	chrIV	15232282	9843819	197	4_197	NA	NA	0	Non_outlier
marine_benthic	Albert et al. 2008 Evolution 62:76-85	insertion point of pelvic spine into the pelvic girdle (x)	body shape	5.2	chrXII	12	1	microsatellite	associated marker ± 1 Mb	chrXII	11922318	chrXII	13922915	12922616.5	259	12_259	NA	NA	0	Non_outlier
marine_benthic	Albert et al. 2008 Evolution 62:76-85	insertion point of pelvic spine into the pelvic girdle (x)	body shape	5.1	chrIV	4	1	microsatellite	associated marker ± 1 Mb	chrIV	10585867	chrIV	12586185	11586026	232	4_232	NA	NA	1	Shared_outlier
marine_benthic	Albert et al. 2008 Evolution 62:76-85	insertion point of pelvic spine into the pelvic girdle (y)	body shape	7.7	chrXII	12	1	microsatellite	associated marker ± 1 Mb	chrXII	11922318	chrXII	13922915	12922616.5	259	12_259	NA	NA	0	Non_outlier
marine_benthic	Albert et al. 2008 Evolution 62:76-85	insertion point of pelvic spine into the pelvic girdle (y)	body shape	5.3	chrXVI	16	1	gene	associated marker ± 1 Mb	chrXVI	16770456	chrXVI	18115788	17443122	349	16_349	NA	NA	0	Non_outlier
marine_benthic	Albert et al. 2008 Evolution 62:76-85	insertion point of pelvic spine into the pelvic girdle (y)	body shape	9.6	chrXVIII	18	1	microsatellite	associated marker ± 1 Mb	chrXVIII	1847300	chrXVIII	3847500	2847400	57	18_57	NA	NA	0	Non_outlier
marine_benthic	Erickson et al. 2016 Evolution 70:887-901	jaw width	feeding	12.3	chrIV	4	1	peak marker SNP	1.5-LOD region as reported	chrIV	30670800	chrIV	31324849	30997824.5	620	4_620	NA	NA	0	Non_outlier
marine_benthic	Miller et al. 2014 Genetics 197:405-420	joint raker number	feeding	5.36	chrI	1	1	microsatellite	1.5-LOD region as reported	chrI	2765052	chrI	17866367	10315709.5	207	1_207	0	Non_outlier	0	Non_outlier
marine_benthic	Miller et al. 2014 Genetics 197:405-420	joint raker number	feeding	8.91	chrIV	4	1	microsatellite	1.5-LOD region as reported	chrIV	4455356	chrIV	28557932	16506644	331	4_331	0	Outlier	NA	NA
marine_benthic	Miller et al. 2014 Genetics 197:405-420	joint raker number	feeding	4.43	chrX	10	1	microsatellite	1.5-LOD region as reported	chrX	1883326	chrX	14005056	7944191	159	10_159	NA	NA	0	Non_outlier
marine_benthic	Miller et al. 2014 Genetics 197:405-420	joint raker number	feeding	4.71	chrII	2	1	microsatellite	1.5-LOD region as reported	chrII	2141832	chrII	21162184	11652008	234	2_234	NA	NA	0	Non_outlier
marine_benthic	Albert et al. 2008 Evolution 62:76-85	lachrymal at nasal capsule (x)	body shape	25.2	chrXVI	16	1	gene	associated marker ± 1 Mb	chrXVI	16770456	chrXVI	18115788	17443122	349	16_349	NA	NA	0	Non_outlier
marine_benthic	Albert et al. 2008 Evolution 62:76-85	lachrymal at nasal capsule (y)	body shape	6.8	chrXVI	16	1	gene	associated marker ± 1 Mb	chrXVI	16770456	chrXVI	18115788	17443122	349	16_349	NA	NA	0	Non_outlier
marine_benthic	Albert et al. 2008 Evolution 62:76-85	lachrymal at nasal capsule (y)	body shape	6.8	chrVII	7	1	microsatellite	associated marker ± 1 Mb	chrVII	12663683	chrVII	14664252	13663967.5	274	7_274	NA	NA	0	Outlier
marine_benthic	Miller et al. 2014 Genetics 197:405-420	last anal fin ray position	swimming	14.89	chrVIII	8	1	microsatellite	1.5-LOD region as reported	chrVIII	4172401	chrVIII	13983664	9078032.5	182	8_182	0	Outlier	0	Non_outlier
marine_benthic	Miller et al. 2014 Genetics 197:405-420	last postanal pterygiophore position	swimming	6.68	chrXX	20	1	microsatellite	1.5-LOD region as reported	chrXX	3080347	chrXX	7269290	5174818.5	104	20_104	0	Non_outlier	0	Non_outlier
marine_benthic	Miller et al. 2014 Genetics 197:405-420	last postanal pterygiophore position	swimming	12.28	chrXXI	21	1	microsatellite	1.5-LOD region as reported	chrXXI	1794897	chrXXI	9043760	5419328.5	109	21_109	0	Non_outlier	0	Non_outlier
marine_benthic	Miller et al. 2014 Genetics 197:405-420	last postanal pterygiophore position	swimming	8.55	chrIV	4	1	microsatellite	1.5-LOD region as reported	chrIV	15232047	chrIV	28557932	21894989.5	438	4_438	NA	NA	0.333333333	Shared_outlier
marine_benthic	Miller et al. 2014 Genetics 197:405-420	last postanal pterygiophore position	swimming	10.81	chrI	1	1	microsatellite	1.5-LOD region as reported	chrI	2765052	chrI	18570388	10667720	214	1_214	0	Non_outlier	NA	NA
marine_benthic	Miller et al. 2014 Genetics 197:405-420	last postanal pterygiophore position	swimming	6.29	chrXXI	21	1	microsatellite	1.5-LOD region as reported	chrUn	6125011	chrXXI	9043760	7584385.5	152	21_152	0.00952381	Shared_outlier	0	Non_outlier
marine_benthic	Miller et al. 2014 Genetics 197:405-420	last postanal pterygiophore position	swimming	4.27	chrXX	20	1	microsatellite	1.5-LOD region as reported	chrXX	1511530	chrXX	7269290	4390410	88	20_88	NA	NA	0	Non_outlier
marine_benthic	Miller et al. 2014 Genetics 197:405-420	last postanal pterygiophore position	swimming	5.93	chrIV	4	1	microsatellite	1.5-LOD region as reported	chrIV	15232047	chrIV	28557932	21894989.5	438	4_438	NA	NA	0.333333333	Shared_outlier
marine_benthic	Wark et al. 2012 G3 2:1047-1056	lateral line: grooves	behaviour and sensory system	9.1	chrXXI	21	1	nearest SNP	associated marker ± 1 Mb	chrXXI	4716516	chrXXI	6716516	5716516	115	21_115	0	Non_outlier	0	Non_outlier
marine_benthic	Wark et al. 2012 G3 2:1047-1056	lateral line: grooves	behaviour and sensory system	9.1	chrXXI	21	1	nearest SNP	associated marker ± 1 Mb	chrXXI	4793103	chrXXI	6793103	5793103	116	21_116	NA	NA	0	Non_outlier
marine_benthic	Wark et al. 2012 G3 2:1047-1056	lateral line: grooves	behaviour and sensory system	9.1	chrXXI	21	1	nearest SNP	associated marker ± 1 Mb	chrXXI	6002178	chrXXI	8002178	7002178	141	21_141	NA	NA	0	Outlier
marine_benthic	Wark et al. 2012 G3 2:1047-1056	lateral line: neuromast number main trunk line anterior	behaviour and sensory system	13.9	chrXIII	13	1	nearest SNP	associated marker ± 1 Mb	chrXIII	16896505	chrXIII	18896505	17896505	358	13_358	0	Outlier	0	Non_outlier
marine_benthic	Wark et al. 2012 G3 2:1047-1056	lateral line: neuromast number main trunk line posterior	behaviour and sensory system	36	chrXXI	21	1	nearest SNP	associated marker ± 1 Mb	chrXXI	6904439	chrXXI	8904439	7904439	159	21_159	NA	NA	0	Non_outlier
marine_benthic	Wark et al. 2012 G3 2:1047-1056	lateral line: neuromast number mandibular	behaviour and sensory system	8.7	chrV	5	1	nearest SNP	associated marker ± 1 Mb	chrV	7211082	chrV	9211082	8211082	165	5_165	NA	NA	0	Non_outlier
marine_benthic	Wark et al. 2012 G3 2:1047-1056	lateral line: neuromast number mandibular	behaviour and sensory system	8.7	chrV	5	1	nearest SNP	associated marker ± 1 Mb	chrV	7214190	chrV	9214190	8214190	165	5_165	NA	NA	0	Non_outlier
marine_benthic	Wark et al. 2012 G3 2:1047-1056	lateral line: neuromast number oral	behaviour and sensory system	7.9	chrXI	11	1	nearest SNP	associated marker ± 1 Mb	chrXI	4472842	chrXI	6472842	5472842	110	11_110	NA	NA	0	Non_outlier
marine_benthic	Wark et al. 2012 G3 2:1047-1056	lateral line: neuromast number oral	behaviour and sensory system	7.9	chrXI	11	1	nearest SNP	associated marker ± 1 Mb	chrXI	4845760	chrXI	6845760	5845760	117	11_117	NA	NA	0	Non_outlier
marine_benthic	Wark et al. 2012 G3 2:1047-1056	lateral line: neuromast number supraorbital	behaviour and sensory system	8.9	chrVIII	8	1	nearest SNP	associated marker ± 1 Mb	chrVIII	11472630	chrVIII	13472630	12472630	250	8_250	NA	NA	0	Non_outlier
marine_benthic	Wark et al. 2012 G3 2:1047-1056	lateral line: neuromast number supratemporal	behaviour and sensory system	11.7	chrXII	12	1	nearest SNP	associated marker ± 1 Mb	chrXII	13346080	chrXII	15346080	14346080	287	12_287	NA	NA	0	Non_outlier
marine_benthic	Wark et al. 2012 G3 2:1047-1056	lateral line: neuromast number supratemporal	behaviour and sensory system	11.7	chrXII	12	1	nearest SNP	associated marker ± 1 Mb	chrXII	13353450	chrXII	15353450	14353450	288	12_288	NA	NA	0	Non_outlier
marine_benthic	Wark et al. 2012 G3 2:1047-1056	lateral line: neuromast number supratemporal	behaviour and sensory system	11.8	chrIV	4	1	nearest SNP	95% confidence interval as reported	chrIV	8579158	chrIV	29763654	19171406	384	4_384	NA	NA	0	Non_outlier
marine_benthic	Wark et al. 2012 G3 2:1047-1056	lateral line: neuromast number supratemporal	behaviour and sensory system	10	chrV	5	1	nearest SNP	associated marker ± 1 Mb	chrV	7327818	chrV	9327818	8327818	167	5_167	NA	NA	0	Non_outlier
marine_benthic	Wark et al. 2012 G3 2:1047-1056	lateral line: neuromast pattern main trunk line anterior	behaviour and sensory system	39.6	chrXXI	21	1	nearest SNP	associated marker ± 1 Mb	chrXXI	3004587	chrXXI	5004587	4004587	81	21_81	0	Outlier	0	Non_outlier
marine_benthic	Wark et al. 2012 G3 2:1047-1056	lateral line: neuromast pattern main trunk line posterior	behaviour and sensory system	64.8	chrIV	4	1	nearest SNP	95% confidence interval as reported	chrIV	10812344	chrIV	13850026	12331185	247	4_247	NA	NA	0.333333333	Shared_outlier
marine_benthic	Wark et al. 2012 G3 2:1047-1056	lateral line: neuromast total number	behaviour and sensory system	10.9	chrV	5	1	nearest SNP	associated marker ± 1 Mb	chrV	9649179	chrV	11649179	10649179	213	5_213	NA	NA	0	Non_outlier
marine_benthic	Miller et al. 2014 Genetics 197:405-420	lateral raker spacing	feeding	22.63	chrIV	4	1	microsatellite	1.5-LOD region as reported	chrIV	12809576	chrIV	24854814	18832195	377	4_377	0	Outlier	0	Non_outlier
marine_benthic	Miller et al. 2014 Genetics 197:405-420	lateral raker spacing	feeding	12.45	chrXX	20	1	microsatellite	1.5-LOD region as reported	chrXX	3338474	chrXX	14682376	9010425	181	20_181	0.00952381	Shared_outlier	1	Shared_outlier
marine_benthic	Miller et al. 2014 Genetics 197:405-420	lateral raker spacing	feeding	4.24	chrXI	11	1	microsatellite	1.5-LOD region as reported	chrXI	984438	chrXI	13180293	7082365.5	142	11_142	NA	NA	0	Non_outlier
marine_benthic	Miller et al. 2014 Genetics 197:405-420	lateral raker spacing	feeding	3.36	chrXVII	17	1	microsatellite	1.5-LOD region as reported	chrXVII	9858642	chrXVII	14603141	12230891.5	245	17_245	NA	NA	0	Non_outlier
marine_benthic	Miller et al. 2014 Genetics 197:405-420	medial raker spacing	feeding	20.49	chrIV	4	1	microsatellite	1.5-LOD region as reported	chrIV	12809576	chrIV	19000274	15904925	319	4_319	NA	NA	0	Non_outlier
marine_benthic	Miller et al. 2014 Genetics 197:405-420	middle raker spacing	feeding	14.8	chrXX	20	1	microsatellite	1.5-LOD region as reported	chrXX	3338474	chrXX	14682376	9010425	181	20_181	0.00952381	Shared_outlier	1	Shared_outlier
marine_benthic	Miller et al. 2014 Genetics 197:405-420	middle raker spacing	feeding	3.64	chrXIII	13	1	microsatellite	1.5-LOD region as reported	chrXIII	6754994	chrXIII	19175610	12965302	260	13_260	NA	NA	0	Non_outlier
marine_benthic	Miller et al. 2014 Genetics 197:405-420	middle raker spacing	feeding	3.25	chrXVII	17	1	microsatellite	1.5-LOD region as reported	chrXVII	1513740	chrXVII	14603141	8058440.5	162	17_162	NA	NA	0	Non_outlier
marine_benthic	Miller et al. 2014 Genetics 197:405-420	middle raker spacing	feeding	22.3	chrIV	4	1	microsatellite	1.5-LOD region as reported	chrIV	12809576	chrIV	24284769	18547172.5	371	4_371	NA	NA	0	Outlier
marine_benthic	Miller et al. 2014 Genetics 197:405-420	middle raker spacing	feeding	3.45	chrVI	6	1	microsatellite	1.5-LOD region as reported	chrUn	14969370	chrVI	12928937	13949153.5	279	6_279	NA	NA	0	Non_outlier
marine_benthic	Miller et al. 2014 Genetics 197:405-420	non-ray-bearing postanal pterygiophore number	swimming	5.53	chrII	2	1	microsatellite	1.5-LOD region as reported	chrII	2141832	chrII	21162184	11652008	234	2_234	NA	NA	0	Non_outlier
marine_benthic	Miller et al. 2014 Genetics 197:405-420	non-ray-bearing postdorsal pterygiophore number	swimming	5.55	chrI	1	1	microsatellite	1.5-LOD region as reported	chrI	2087763	chrI	17866367	9977065	200	1_200	0	Non_outlier	0	Outlier
marine_benthic	Miller et al. 2014 Genetics 197:405-420	odd row raker number	feeding	4.54	chrVII	7	1	microsatellite	1.5-LOD region as reported	chrVII	1038766	chrVII	7478687	4258726.5	86	7_86	0	Outlier	0	Non_outlier
marine_benthic	Miller et al. 2014 Genetics 197:405-420	odd row raker number	feeding	7.71	chrI	1	1	microsatellite	1.5-LOD region as reported	chrI	4730526	chrI	16713323	10721924.5	215	1_215	NA	NA	0	Non_outlier
marine_benthic	Miller et al. 2014 Genetics 197:405-420	odd row raker number	feeding	3.71	chrXVII	17	1	microsatellite	1.5-LOD region as reported	chrXVII	9858642	chrXVII	14603141	12230891.5	245	17_245	NA	NA	0	Non_outlier
marine_benthic	Miller et al. 2014 Genetics 197:405-420	odd row raker number	feeding	15.49	chrXX	20	1	microsatellite	1.5-LOD region as reported	chrXX	7269499	chrXX	14682376	10975937.5	220	20_220	NA	NA	0	Non_outlier
marine_benthic	Miller et al. 2014 Genetics 197:405-420	odd row raker number	feeding	9.17	chrIV	4	1	microsatellite	1.5-LOD region as reported	chrIV	14933780	chrIV	28557932	21745856	435	4_435	NA	NA	0.333333333	Shared_outlier
marine_benthic	Erickson et al. 2016 Evolution 70:887-901	opercle length	respiration	10.38	chrX	10	1	peak marker SNP	1.5-LOD region as reported	chrX	2665888	chrX	11632967	7149427.5	143	10_143	0	Non_outlier	0	Non_outlier
marine_benthic	Miller et al. 2014 Genetics 197:405-420	opercle length	respiration	9.05	chrXII	12	1	microsatellite	1.5-LOD region as reported	chrXII	12297755	chrXII	18196820	15247287.5	305	12_305	0	Non_outlier	0	Non_outlier
marine_benthic	Miller et al. 2014 Genetics 197:405-420	opercle length	respiration	11.12	chrVII	7	1	microsatellite	1.5-LOD region as reported	chrVII	7478502	chrVII	25108180	16293341	326	7_326	0	Non_outlier	NA	NA
marine_benthic	Miller et al. 2014 Genetics 197:405-420	opercle length	respiration	10.9	chrI	1	1	microsatellite	1.5-LOD region as reported	chrI	4631690	chrI	19627248	12129469	243	1_243	NA	NA	0	Outlier
marine_benthic	Erickson et al. 2016 Evolution 70:887-901	opercle length	respiration	10.57	chrVII	7	1	peak marker SNP	1.5-LOD region as reported	chrVII	3404029	chrVII	7993524	5698776.5	114	7_114	NA	NA	0	Non_outlier
marine_benthic	Miller et al. 2014 Genetics 197:405-420	opercle neck width	respiration	9.19	chrXVIII	18	1	microsatellite	1.5-LOD region as reported	chrXVIII	6208918	chrXVIII	9393393	7801155.5	157	18_157	0	Outlier	NA	NA
marine_benthic	Miller et al. 2014 Genetics 197:405-420	opercle neck width	respiration	8.4	chrXII	12	1	microsatellite	1.5-LOD region as reported	chrXII	1354859	chrXII	5799776	3577317.5	72	12_72	NA	NA	0	Non_outlier
marine_benthic	Miller et al. 2014 Genetics 197:405-420	opercle width	respiration	4.43	chrI	1	1	microsatellite	1.5-LOD region as reported	chrI	675889	chrUn	18864331	9770110	196	1_196	0	Outlier	0	Outlier
marine_benthic	Erickson et al. 2016 Evolution 70:887-901	opercle width	respiration	13.36	chrVIII	8	1	peak marker SNP	1.5-LOD region as reported	chrVIII	12041211	chrVIII	14716471	13378841	268	8_268	0	Outlier	0	Non_outlier
marine_benthic	Erickson et al. 2016 Evolution 70:887-901	opercle width	respiration	16.42	chrX	10	1	peak marker SNP	1.5-LOD region as reported	chrX	3150595	chrX	12117674	7634134.5	153	10_153	NA	NA	0	Non_outlier
marine_benthic	Erickson et al. 2016 Evolution 70:887-901	opercle width	respiration	12.99	chrXVI	16	1	peak marker SNP	1.5-LOD region as reported	chrXVI	7509152	chrXVI	9241071	8375111.5	168	16_168	NA	NA	0	Non_outlier
marine_benthic	Miller et al. 2014 Genetics 197:405-420	opercle width	respiration	5.43	chrVII	7	1	microsatellite	1.5-LOD region as reported, chromosome end for Pitx1	chrVII	25107948	chrVII	27937443	26522695.5	531	7_531	NA	NA	0	Non_outlier
marine_benthic	Erickson et al. 2016 Evolution 70:887-901	opercle width	respiration	13.86	chrVIII	8	1	peak marker SNP	1.5-LOD region as reported	chrVIII	13986855	chrVIII	16662115	15324485	307	8_307	NA	NA	0	Non_outlier
marine_benthic	Shapiro et al. 2004 Nature 428:717-723	pelvic girdle length	defence	5.6	chrI	1	1	microsatellite	associated marker ± 1 Mb	chrI	6085842	chrI	8086410	7086126	142	1_142	0	Non_outlier	0	Outlier
marine_benthic	Shapiro et al. 2004 Nature 428:717-723	pelvic girdle length	defence	11.1	chrII	2	1	microsatellite	associated marker ± 1 Mb	chrII	6048976	chrII	8049171	7049073.5	141	2_141	0	Non_outlier	NA	NA
marine_benthic	Shapiro et al. 2004 Nature 428:717-723	pelvic girdle length	defence	5.6	chrIV	4	1	microsatellite	associated marker ± 1 Mb	chrIV	10585867	chrIV	12586185	11586026	232	4_232	NA	NA	1	Shared_outlier
marine_benthic	Wark et al. 2012 G3 2:1047-1056	pelvic reduction	defence	65.6	chrVII	7	1	nearest SNP	associated marker ± 1 Mb	chrVII	26757015	chrVII	27937443	27347229	547	7_547	NA	NA	0	Non_outlier
marine_benthic	Erickson et al. 2016 Evolution 70:887-901	pelvic spine length	defence	6.96	chrI	1	1	peak marker SNP	1.5-LOD region as reported	chrI	2276857	chrI	19922302	11099579.5	222	1_222	0	Non_outlier	NA	NA
marine_benthic	Erickson et al. 2016 Evolution 70:887-901	pelvic spine length	defence	6.19	chrI	1	1	peak marker SNP	1.5-LOD region as reported	chrUn	18492087	chrI	27586784	23039435.5	461	1_461	0	Non_outlier	0	Non_outlier
marine_benthic	Erickson et al. 2016 Evolution 70:887-901	pelvic spine length	defence	4.75	chrXI	11	1	peak marker SNP	1.5-LOD region as reported	chrXI	11915316	chrXI	14653975	13284645.5	266	11_266	0	Outlier	0	Non_outlier
marine_benthic	Shapiro et al. 2004 Nature 428:717-723	pelvic spine length	defence	7.6	chrII	2	1	microsatellite	associated marker ± 1 Mb	chrII	6048976	chrII	8049171	7049073.5	141	2_141	0	Non_outlier	NA	NA
marine_benthic	Erickson et al. 2016 Evolution 70:887-901	pelvic spine length	defence	4.95	chrXXI	21	1	peak marker SNP	1.5-LOD region as reported	chrXXI	1508156	chrXXI	11398568	6453362	130	21_130	0	Non_outlier	0	Non_outlier
marine_benthic	Erickson et al. 2016 Evolution 70:887-901	pelvic spine length	defence	7.45	chrXXI	21	1	peak marker SNP	1.5-LOD region as reported	chrXXI	2476225	chrXXI	10447150	6461687.5	130	21_130	0	Non_outlier	0	Non_outlier
marine_benthic	Erickson et al. 2016 Evolution 70:887-901	pelvic spine length	defence	8.63	chrVI	6	1	peak marker SNP	1.5-LOD region as reported	chrVI	12709604	chrVI	14439970	13574787	272	6_272	0	Non_outlier	0	Non_outlier
marine_benthic	Erickson et al. 2016 Evolution 70:887-901	pelvic spine length	defence	8.71	chrVI	6	1	peak marker SNP	1.5-LOD region as reported	chrVI	13203994	chrVI	14439970	13821982	277	6_277	0.025	Shared_outlier	0	Non_outlier
marine_benthic	Erickson et al. 2016 Evolution 70:887-901	pelvic spine length	defence	4.91	chrI	1	1	peak marker SNP	1.5-LOD region as reported	chrI	13178092	chrI	17923313	15550702.5	312	1_312	0.428571429	Shared_outlier	0	Non_outlier
marine_benthic	Erickson et al. 2016 Evolution 70:887-901	pelvic spine length	defence	6.05	chrX	10	1	peak marker SNP	1.5-LOD region as reported	chrX	11390614	chrX	12602381	11996497.5	240	10_240	NA	NA	0	Non_outlier
marine_benthic	Erickson et al. 2016 Evolution 70:887-901	pelvic spine length	defence	5.83	chrXII	12	1	peak marker SNP	1.5-LOD region as reported	chrUn	17288613	chrXII	2208411	9748512	195	12_195	NA	NA	0	Non_outlier
marine_benthic	Erickson et al. 2016 Evolution 70:887-901	pelvic spine length	defence	5.5	chrXIX	19	1	peak marker SNP	1.5-LOD region as reported	chrXIX	11037521	chrXIX	7306519	9172020	184	19_184	NA	NA	1	Shared_outlier
marine_benthic	Erickson et al. 2016 Evolution 70:887-901	pelvic spine length	defence	13.37	chrXXI	21	1	peak marker SNP	1.5-LOD region as reported	chrUn	7092570	chrXXI	3202277	5147423.5	103	21_103	NA	NA	0	Non_outlier
marine_benthic	Erickson et al. 2016 Evolution 70:887-901	pelvic spine length	defence	3.97	chrXXI	21	1	peak marker SNP	1.5-LOD region as reported	chrXXI	1508156	chrXXI	10447150	5977653	120	21_120	NA	NA	0	Non_outlier
marine_benthic	Erickson et al. 2016 Evolution 70:887-901	pelvic spine length	defence	10.41	chrXXI	21	1	peak marker SNP	1.5-LOD region as reported	chrXXI	4412365	chrXXI	9010697	6711531	135	21_135	NA	NA	0	Non_outlier
marine_benthic	Erickson et al. 2016 Evolution 70:887-901	pelvic spine length	defence	8.51	chrXXI	21	1	peak marker SNP	1.5-LOD region as reported	chrXXI	3928330	chrXXI	10447150	7187740	144	21_144	NA	NA	0	Outlier
marine_benthic	Shapiro et al. 2004 Nature 428:717-723	pelvic spine length	defence	5.8	chrIV	4	1	microsatellite	associated marker ± 1 Mb	chrIV	10585867	chrIV	12586185	11586026	232	4_232	NA	NA	1	Shared_outlier
marine_benthic	Erickson et al. 2016 Evolution 70:887-901	pelvic spine length	defence	19.76	chrIV	4	1	peak marker SNP	1.5-LOD region as reported	chrIV	14647607	chrIV	16355309	15501458	311	4_311	NA	NA	0	Outlier
marine_benthic	Erickson et al. 2016 Evolution 70:887-901	pelvic spine length	defence	55.91	chrIV	4	1	peak marker SNP	1.5-LOD region as reported	chrIV	14647607	chrIV	16355309	15501458	311	4_311	NA	NA	0	Outlier
marine_benthic	Erickson et al. 2016 Evolution 70:887-901	pelvic spine length	defence	30.55	chrIV	4	1	peak marker SNP	1.5-LOD region as reported	chrIV	25309430	chrIV	28775706	27042568	541	4_541	NA	NA	0	Non_outlier
marine_benthic	Erickson et al. 2016 Evolution 70:887-901	pelvic spine length	defence	20.06	chrVII	7	1	peak marker SNP	1.5-LOD region as reported	chrVII	27367809	chrVII	27613546	27490677.5	550	7_550	NA	NA	0	Non_outlier
marine_benthic	Erickson et al. 2016 Evolution 70:887-901	pelvic spine length	defence	22.22	chrVII	7	1	peak marker SNP	1.5-LOD region as reported	chrVII	27367809	chrVII	27613546	27490677.5	550	7_550	NA	NA	0	Non_outlier
marine_benthic	Erickson et al. 2016 Evolution 70:887-901	pelvic spine length	defence	6.17	chrVIII	8	1	peak marker SNP	1.5-LOD region as reported	chrVIII	8636334	chrVIII	13743649	11189991.5	224	8_224	NA	NA	0	Non_outlier
marine_benthic	Colosimo et al. 2004 PLoS Biology 2:0635-0641	plate height	defence	17.9	chrXX	20	1	microsatellite	associated marker ± 1 Mb	chrXX	2079660	chrXX	4080347	3080003.5	62	20_62	NA	NA	0	Non_outlier
marine_benthic	Colosimo et al. 2004 PLoS Biology 2:0635-0641	plate height	defence	10.3	chrVII	7	1	microsatellite	associated marker ± 1 Mb	chrVII	4222423	chrVII	6222584	5222503.5	105	7_105	NA	NA	0	Non_outlier
marine_benthic	Colosimo et al. 2004 PLoS Biology 2:0635-0641	plate morph	defence	77.6	chrIV	4	1	microsatellite	associated marker ± 1 Mb	chrIV	10585867	chrIV	12586185	11586026	232	4_232	NA	NA	1	Shared_outlier
marine_benthic	Erickson et al. 2016 Evolution 70:887-901	plate number	defence	1.58	chrI	1	1	peak marker SNP	1.5-LOD region as reported	chrI	6684641	chrI	19922302	13303471.5	267	1_267	0	Non_outlier	NA	NA
marine_benthic	Erickson et al. 2016 Evolution 70:887-901	plate number	defence	75.81	chrIV	4	1	peak marker SNP	1.5-LOD region as reported	chrIV	13671777	chrIV	12939904	13305840.5	267	4_267	0	Non_outlier	0	Non_outlier
marine_benthic	Erickson et al. 2016 Evolution 70:887-901	plate number	defence	70.82	chrIV	4	1	peak marker SNP	1.5-LOD region as reported	chrIV	13183862	chrIV	14891564	14037713	281	4_281	0	Outlier	NA	NA
marine_benthic	Erickson et al. 2016 Evolution 70:887-901	plate number	defence	2.76	chrIII	3	1	peak marker SNP	1.5-LOD region as reported	chrIII	10898012	chrIII	13112714	12005363	241	3_241	0.028571429	Shared_outlier	0	Non_outlier
marine_benthic	Erickson et al. 2016 Evolution 70:887-901	plate number	defence	7.73	chrXXI	21	1	peak marker SNP	1.5-LOD region as reported	chrXXI	6832540	chrXXI	9010697	7921618.5	159	21_159	NA	NA	0	Non_outlier
marine_benthic	Wark et al. 2012 G3 2:1047-1056	plate number	defence	79.5	chrIV	4	1	nearest SNP	95% confidence interval as reported	chrIV	10812344	chrIV	13850026	12331185	247	4_247	NA	NA	0.333333333	Shared_outlier
marine_benthic	Wark et al. 2012 G3 2:1047-1056	plate number	defence	53.6	chrIV	4	1	nearest SNP	associated marker ± 1 Mb	chrIV	11817401	chrIV	13817401	12817401	257	4_257	NA	NA	0	Non_outlier
marine_benthic	Wark et al. 2012 G3 2:1047-1056	plate number	defence	80	chrIV	4	1	nearest SNP	associated marker ± 1 Mb	chrIV	11817401	chrIV	13817401	12817401	257	4_257	NA	NA	0	Non_outlier
marine_benthic	Erickson et al. 2016 Evolution 70:887-901	plate number	defence	4.5	chrV	5	1	peak marker SNP	1.5-LOD region as reported	chrV	7631512	chrV	3446486	5538999	111	5_111	NA	NA	0	Non_outlier
marine_benthic	Erickson et al. 2016 Evolution 70:887-901	plate number	defence	3.52	chrVII	7	1	peak marker SNP	1.5-LOD region as reported	chrVII	3404029	chrVII	22207321	12805675	257	7_257	NA	NA	0	Non_outlier
marine_benthic	Erickson et al. 2016 Evolution 70:887-901	plate number	defence	3.31	chrVII	7	1	peak marker SNP	1.5-LOD region as reported	chrVII	7268303	chrVII	22698796	14983549.5	300	7_300	NA	NA	0.333333333	Shared_outlier
marine_benthic	Erickson et al. 2016 Evolution 70:887-901	plate number	defence	4.27	chrVII	7	1	peak marker SNP	1.5-LOD region as reported	chrVII	14589459	chrVII	21715846	18152652.5	364	7_364	NA	NA	0	Non_outlier
marine_benthic	Colosimo et al. 2004 PLoS Biology 2:0635-0641	plate number in aa F2s	defence	23.2	chrXXI	21	1	microsatellite	associated marker ± 1 Mb	chrUn	5125011	chrUn	7125185	6125098	123	21_123	NA	NA	0	Non_outlier
marine_benthic	Colosimo et al. 2004 PLoS Biology 2:0635-0641	plate number in AA F2s	defence	15.8	chrXXI	21	1	microsatellite	associated marker ± 1 Mb	chrXXI	3587761	chrXXI	5587929	4587845	92	21_92	NA	NA	0	Non_outlier
marine_benthic	Colosimo et al. 2004 PLoS Biology 2:0635-0641	plate number in Aa F2s	defence	28.6	chrXXI	21	1	microsatellite	associated marker ± 1 Mb	chrXXI	3587761	chrXXI	5587929	4587845	92	21_92	NA	NA	0	Non_outlier
marine_benthic	Colosimo et al. 2004 PLoS Biology 2:0635-0641	plate number in all F2s	defence	6.5	chrX	10	1	microsatellite	associated marker ± 1 Mb	chrX	9572913	chrX	11583497	10578205	212	10_212	NA	NA	0	Non_outlier
marine_benthic	Colosimo et al. 2004 PLoS Biology 2:0635-0641	plate number in all F2s	defence	4.5	chrXXI	21	1	microsatellite	associated marker ± 1 Mb	chrXXI	3587761	chrXXI	5587929	4587845	92	21_92	NA	NA	0	Non_outlier
marine_benthic	Colosimo et al. 2004 PLoS Biology 2:0635-0641	plate number in all F2s	defence	76.9	chrIV	4	1	microsatellite	associated marker ± 1 Mb	chrIV	10585867	chrIV	12586185	11586026	232	4_232	NA	NA	1	Shared_outlier
marine_benthic	Colosimo et al. 2004 PLoS Biology 2:0635-0641	plate width	defence	28.9	chrXX	20	1	microsatellite	associated marker ± 1 Mb	chrXX	2079660	chrXX	4080347	3080003.5	62	20_62	NA	NA	0	Non_outlier
marine_benthic	Colosimo et al. 2004 PLoS Biology 2:0635-0641	plate width	defence	12.9	chrIV	4	1	microsatellite	associated marker ± 1 Mb	chrIV	10585867	chrIV	12586185	11586026	232	4_232	NA	NA	1	Shared_outlier
marine_benthic	Albert et al. 2008 Evolution 62:76-85	posteriodorsal extent of operculum (x)	body shape	30.2	chrXVI	16	1	gene	associated marker ± 1 Mb	chrXVI	16770456	chrXVI	18115788	17443122	349	16_349	NA	NA	0	Non_outlier
marine_benthic	Albert et al. 2008 Evolution 62:76-85	posteriodorsal extent of operculum (x)	body shape	6.1	chrIV	4	1	microsatellite	associated marker ± 1 Mb	chrIV	10585867	chrIV	12586185	11586026	232	4_232	NA	NA	1	Shared_outlier
marine_benthic	Albert et al. 2008 Evolution 62:76-85	posteriodorsal extent of operculum (x)	body shape	3.2	chrVII	7	1	microsatellite	associated marker ± 1 Mb	chrVII	12663683	chrVII	14664252	13663967.5	274	7_274	NA	NA	0	Outlier
marine_benthic	Albert et al. 2008 Evolution 62:76-85	posterior extent of caudal peduncle (x)	body shape	9.4	chrI	1	1	microsatellite	associated marker ± 1 Mb	chrI	17569929	chrI	19570388	18570158.5	372	1_372	0	Outlier	0	Non_outlier
marine_benthic	Albert et al. 2008 Evolution 62:76-85	posterior extent of caudal peduncle (x)	body shape	8.2	chrXX	20	1	microsatellite	associated marker ± 1 Mb	chrXX	7252840	chrXX	9253452	8253146	166	20_166	0	Non_outlier	0	Outlier
marine_benthic	Albert et al. 2008 Evolution 62:76-85	posterior extent of ectocorocoid (x)	body shape	7.8	chrXX	20	1	microsatellite	associated marker ± 1 Mb	chrXX	7252840	chrXX	9253452	8253146	166	20_166	0	Non_outlier	0	Outlier
marine_benthic	Albert et al. 2008 Evolution 62:76-85	posterior extent of ectocorocoid (x)	body shape	9.3	chrXVI	16	1	gene	associated marker ± 1 Mb	chrXVI	16770456	chrXVI	18115788	17443122	349	16_349	NA	NA	0	Non_outlier
marine_benthic	Albert et al. 2008 Evolution 62:76-85	posterior extent of ectocorocoid (x)	body shape	4.1	chrXVI	16	1	microsatellite	associated marker ± 1 Mb	chrXVI	17106523	chrXVI	18115788	17611155.5	353	16_353	NA	NA	0	Non_outlier
marine_benthic	Albert et al. 2008 Evolution 62:76-85	posterior extent of ectocorocoid (x)	body shape	5.7	chrXVIII	18	1	microsatellite	associated marker ± 1 Mb	chrXVIII	11520276	chrXVIII	13520434	12520355	251	18_251	NA	NA	0	Non_outlier
marine_benthic	Albert et al. 2008 Evolution 62:76-85	posterior extent of ectocorocoid (x)	body shape	9.7	chrVII	7	1	microsatellite	associated marker ± 1 Mb	chrVII	12663683	chrVII	14664252	13663967.5	274	7_274	NA	NA	0	Outlier
marine_benthic	Albert et al. 2008 Evolution 62:76-85	posterior extent of ectocorocoid (x)	body shape	4.9	chrVIII	8	1	microsatellite	associated marker ± 1 Mb	chrVIII	770044	chrVIII	2770224	1770134	36	8_36	NA	NA	0	Non_outlier
marine_benthic	Albert et al. 2008 Evolution 62:76-85	posterior extent of ectocorocoid (y)	body shape	10	chrXII	12	1	microsatellite	associated marker ± 1 Mb	chrXII	11922318	chrXII	13922915	12922616.5	259	12_259	NA	NA	0	Non_outlier
marine_benthic	Albert et al. 2008 Evolution 62:76-85	posterior extent of ectocorocoid (y)	body shape	8.1	chrXVI	16	1	gene	associated marker ± 1 Mb	chrXVI	16770456	chrXVI	18115788	17443122	349	16_349	NA	NA	0	Non_outlier
marine_benthic	Albert et al. 2008 Evolution 62:76-85	posterior extent of ectocorocoid (y)	body shape	5.1	chrXVIII	18	1	microsatellite	associated marker ± 1 Mb	chrXVIII	6613260	chrXVIII	8613434	7613347	153	18_153	NA	NA	0	Non_outlier
marine_benthic	Albert et al. 2008 Evolution 62:76-85	posterior extent of ectocorocoid (y)	body shape	5.1	chrIV	4	1	microsatellite	associated marker ± 1 Mb	chrIV	10585867	chrIV	12586185	11586026	232	4_232	NA	NA	1	Shared_outlier
marine_benthic	Albert et al. 2008 Evolution 62:76-85	posterior extent of maxilla (x)	body shape	7.6	chrXVI	16	1	gene	associated marker ± 1 Mb	chrXVI	16770456	chrXVI	18115788	17443122	349	16_349	NA	NA	0	Non_outlier
marine_benthic	Albert et al. 2008 Evolution 62:76-85	posterior extent of maxilla (x)	body shape	5.3	chrVII	7	1	microsatellite	associated marker ± 1 Mb	chrVII	12663683	chrVII	14664252	13663967.5	274	7_274	NA	NA	0	Outlier
marine_benthic	Albert et al. 2008 Evolution 62:76-85	posterior extent of maxilla (y)	body shape	8	chrI	1	1	microsatellite	associated marker ± 1 Mb	chrI	6086284	chrI	8086382	7086333	142	1_142	0	Non_outlier	0	Outlier
marine_benthic	Albert et al. 2008 Evolution 62:76-85	posterior extent of maxilla (y)	body shape	8.5	chrIV	4	1	microsatellite	associated marker ± 1 Mb	chrIV	10585867	chrIV	12586185	11586026	232	4_232	NA	NA	1	Shared_outlier
marine_benthic	Albert et al. 2008 Evolution 62:76-85	posterior extent of maxilla (y)	body shape	5.6	chrVII	7	1	microsatellite	associated marker ± 1 Mb	chrVII	12663683	chrVII	14664252	13663967.5	274	7_274	NA	NA	0	Outlier
marine_benthic	Albert et al. 2008 Evolution 62:76-85	posterior extent of orbit (x)	body shape	5.9	chrI	1	1	microsatellite	associated marker ± 1 Mb	chrI	17569929	chrI	19570388	18570158.5	372	1_372	0	Outlier	0	Non_outlier
marine_benthic	Albert et al. 2008 Evolution 62:76-85	posterior extent of orbit (x)	body shape	7.9	chrXVI	16	1	gene	associated marker ± 1 Mb	chrXVI	16770456	chrXVI	18115788	17443122	349	16_349	NA	NA	0	Non_outlier
marine_benthic	Albert et al. 2008 Evolution 62:76-85	posterior extent of premaxilla (x)	body shape	6.9	chrXVI	16	1	microsatellite	associated marker ± 1 Mb	chrXVI	17106523	chrXVI	18115788	17611155.5	353	16_353	NA	NA	0	Non_outlier
marine_benthic	Albert et al. 2008 Evolution 62:76-85	posterior extent of premaxilla (x)	body shape	6.3	chrXVIII	18	1	microsatellite	associated marker ± 1 Mb	chrXVIII	11520276	chrXVIII	13520434	12520355	251	18_251	NA	NA	0	Non_outlier
marine_benthic	Albert et al. 2008 Evolution 62:76-85	posterior extent of premaxilla (y)	body shape	5.1	chrXVI	16	1	gene	associated marker ± 1 Mb	chrXVI	16770456	chrXVI	18115788	17443122	349	16_349	NA	NA	0	Non_outlier
marine_benthic	Albert et al. 2008 Evolution 62:76-85	posterior extent of premaxilla (y)	body shape	6.5	chrXXI	21	1	microsatellite	associated marker ± 1 Mb	chrXXI	3587761	chrXXI	5587929	4587845	92	21_92	NA	NA	0	Non_outlier
marine_benthic	Albert et al. 2008 Evolution 62:76-85	posterior extent of premaxilla (y)	body shape	6.6	chrIV	4	1	microsatellite	associated marker ± 1 Mb	chrIV	10585867	chrIV	12586185	11586026	232	4_232	NA	NA	1	Shared_outlier
marine_benthic	Albert et al. 2008 Evolution 62:76-85	posterior extent of supraoccipital (x)	body shape	10	chrXVI	16	1	gene	associated marker ± 1 Mb	chrXVI	16770456	chrXVI	18115788	17443122	349	16_349	NA	NA	0	Non_outlier
marine_benthic	Albert et al. 2008 Evolution 62:76-85	posterior extent of supraoccipital (x)	body shape	6.9	chrIV	4	1	microsatellite	associated marker ± 1 Mb	chrIV	10585867	chrIV	12586185	11586026	232	4_232	NA	NA	1	Shared_outlier
marine_benthic	Albert et al. 2008 Evolution 62:76-85	posterior extent of supraoccipital (y)	body shape	23.7	chrXVI	16	1	gene	associated marker ± 1 Mb	chrXVI	16770456	chrXVI	18115788	17443122	349	16_349	NA	NA	0	Non_outlier
marine_benthic	Albert et al. 2008 Evolution 62:76-85	posterior insertion of anal fin (x)	body shape	6.4	chrXVI	16	1	gene	associated marker ± 1 Mb	chrXVI	16770456	chrXVI	18115788	17443122	349	16_349	NA	NA	0	Non_outlier
marine_benthic	Albert et al. 2008 Evolution 62:76-85	posterior insertion of dorsal fin (x)	body shape	8.9	chrXX	20	1	microsatellite	associated marker ± 1 Mb	chrXX	7252840	chrXX	9253452	8253146	166	20_166	0	Non_outlier	0	Outlier
marine_benthic	Albert et al. 2008 Evolution 62:76-85	posterior insertion of dorsal fin (x)	body shape	6.2	chrXVI	16	1	gene	associated marker ± 1 Mb	chrXVI	16770456	chrXVI	18115788	17443122	349	16_349	NA	NA	0	Non_outlier
marine_benthic	Albert et al. 2008 Evolution 62:76-85	posterior insertion of dorsal fin (y)	body shape	7.3	chrXX	20	1	microsatellite	associated marker ± 1 Mb	chrXX	7252840	chrXX	9253452	8253146	166	20_166	0	Non_outlier	0	Outlier
marine_benthic	Albert et al. 2008 Evolution 62:76-85	posterior insertion of dorsal fin (y)	body shape	8.5	chrXVI	16	1	gene	associated marker ± 1 Mb	chrXVI	16770456	chrXVI	18115788	17443122	349	16_349	NA	NA	0	Non_outlier
marine_benthic	Albert et al. 2008 Evolution 62:76-85	posterior insertion of dorsal fin (y)	body shape	6.9	chrIII	3	1	microsatellite	associated marker ± 1 Mb	chrIII	13416331	chrIII	15416991	14416661	289	3_289	NA	NA	0	Non_outlier
marine_benthic	Albert et al. 2008 Evolution 62:76-85	posterioventral extent of preopercular (x)	body shape	11.6	chrXII	12	1	microsatellite	associated marker ± 1 Mb	chrXII	11922318	chrXII	13922915	12922616.5	259	12_259	NA	NA	0	Non_outlier
marine_benthic	Albert et al. 2008 Evolution 62:76-85	posterioventral extent of preopercular (x)	body shape	18.1	chrXVI	16	1	gene	associated marker ± 1 Mb	chrXVI	16770456	chrXVI	18115788	17443122	349	16_349	NA	NA	0	Non_outlier
marine_benthic	Miller et al. 2014 Genetics 197:405-420	premaxilla height	feeding	12.33	chrXXI	21	1	microsatellite	1.5-LOD region as reported	chrUn	6125011	chrXXI	9043760	7584385.5	152	21_152	0.00952381	Shared_outlier	0	Non_outlier
marine_benthic	Miller et al. 2014 Genetics 197:405-420	premaxilla height	feeding	6.92	chrXI	11	1	microsatellite	1.5-LOD region as reported	chrXI	3034795	chrXI	13180293	8107544	163	11_163	NA	NA	0	Non_outlier
marine_benthic	Miller et al. 2014 Genetics 197:405-420	premaxilla height	feeding	5.16	chrXIV	14	1	microsatellite	1.5-LOD region as reported	chrXIV	2283409	chrXIV	13557315	7920362	159	14_159	NA	NA	0	Non_outlier
marine_benthic	Erickson et al. 2016 Evolution 70:887-901	premaxilla height	feeding	10.47	chrXIX	19	1	peak marker SNP	1.5-LOD region as reported	chrXIX	132412	chrUn	34278981	17205696.5	345	19_345	NA	NA	0	Non_outlier
marine_benthic	Erickson et al. 2016 Evolution 70:887-901	premaxilla height	feeding	9.78	chrXXI	21	1	peak marker SNP	1.5-LOD region as reported	chrXXI	7800610	chrXXI	11398568	9599589	192	21_192	NA	NA	0	Non_outlier
marine_benthic	Miller et al. 2014 Genetics 197:405-420	premaxilla height	feeding	3.97	chrIV	4	1	microsatellite	1.5-LOD region as reported	chrIV	4455356	chrIV	24854814	14655085	294	4_294	NA	NA	0	Non_outlier
marine_benthic	Miller et al. 2014 Genetics 197:405-420	premaxilla length	feeding	3.7	chrXII	12	1	microsatellite	1.5-LOD region as reported	chrXII	5799776	chrXII	15378423	10589099.5	212	12_212	0	Non_outlier	NA	NA
marine_benthic	Miller et al. 2014 Genetics 197:405-420	premaxilla length	feeding	4.6	chrIV	4	1	microsatellite	1.5-LOD region as reported	chrIV	6107609	chrIV	28557932	17332770.5	347	4_347	0	Non_outlier	NA	NA
marine_benthic	Miller et al. 2014 Genetics 197:405-420	premaxilla length	feeding	5.98	chrV	5	1	microsatellite	1.5-LOD region as reported	chrV	2070230	chrV	10401123	6235676.5	125	5_125	0	Outlier	0	Non_outlier
marine_benthic	Miller et al. 2014 Genetics 197:405-420	premaxilla length	feeding	7.19	chrXXI	21	1	microsatellite	1.5-LOD region as reported	chrUn	6125011	chrXXI	9043760	7584385.5	152	21_152	0.00952381	Shared_outlier	0	Non_outlier
marine_benthic	Miller et al. 2014 Genetics 197:405-420	premaxilla length	feeding	3.78	chrXIV	14	1	microsatellite	1.5-LOD region as reported	chrXIV	2283409	chrXIV	13557315	7920362	159	14_159	NA	NA	0	Non_outlier
marine_benthic	Miller et al. 2014 Genetics 197:405-420	premaxilla length	feeding	5.45	chrXIX	19	1	microsatellite	1.5-LOD region as reported	chrXIX	1942864	chrXIX	4389298	3166081	64	19_64	NA	NA	0	Non_outlier
marine_benthic	Miller et al. 2014 Genetics 197:405-420	premaxilla length	feeding	3.74	chrII	2	1	microsatellite	1.5-LOD region as reported	chrII	21122379	chrII	21231990	21177184.5	424	2_424	NA	NA	0	Non_outlier
marine_benthic	Miller et al. 2014 Genetics 197:405-420	premaxilla length	feeding	3.9	chrVII	7	1	microsatellite	1.5-LOD region as reported, chromosome end for Pitx1	chrVII	24229879	chrVII	27937443	26083661	522	7_522	NA	NA	0	Non_outlier
marine_benthic	Miller et al. 2014 Genetics 197:405-420	premaxilla width	feeding	5.4	chrXI	11	1	microsatellite	1.5-LOD region as reported	chrXI	7796753	chrXI	11859429	9828091	197	11_197	NA	NA	0	Non_outlier
marine_benthic	Miller et al. 2014 Genetics 197:405-420	premaxilla width	feeding	8.3	chrVII	7	1	microsatellite	1.5-LOD region as reported	chrVII	24229879	chrVII	26661766	25445822.5	509	7_509	NA	NA	0	Non_outlier
marine_benthic	Erickson et al. 2016 Evolution 70:887-901	row 1 cerato raker number	feeding	9.9	chrXX	20	1	peak marker SNP	1.5-LOD region as reported	chrXX	3523905	chrXX	2790334	3157119.5	64	20_64	0	Non_outlier	0	Non_outlier
marine_benthic	Erickson et al. 2016 Evolution 70:887-901	row 1 cerato raker number	feeding	11.25	chrIV	4	1	peak marker SNP	1.5-LOD region as reported	chrIV	28566197	chrIV	30451783	29508990	591	4_591	0	Non_outlier	0	Non_outlier
marine_benthic	Miller et al. 2014 Genetics 197:405-420	row 1 cerato raker number	feeding	14.32	chrXX	20	1	microsatellite	1.5-LOD region as reported	chrXX	3338474	chrXX	14682376	9010425	181	20_181	0.00952381	Shared_outlier	1	Shared_outlier
marine_benthic	Erickson et al. 2016 Evolution 70:887-901	row 1 cerato raker number	feeding	6.4	chrI	1	1	peak marker SNP	1.5-LOD region as reported	chrI	14676583	chrI	25325447	20001015	401	1_401	NA	NA	0	Non_outlier
marine_benthic	Miller et al. 2014 Genetics 197:405-420	row 1 cerato raker number	feeding	11.69	chrIV	4	1	microsatellite	1.5-LOD region as reported	chrIV	16331734	chrIV	28557932	22444833	449	4_449	NA	NA	0	Non_outlier
marine_benthic	Erickson et al. 2016 Evolution 70:887-901	row 1 cerato raker number	feeding	16.76	chrIV	4	1	peak marker SNP	1.5-LOD region as reported	chrIV	29823254	chrIV	30888816	30356035	608	4_608	NA	NA	0	Non_outlier
marine_benthic	Miller et al. 2014 Genetics 197:405-420	row 1 cerato raker number	feeding	6.99	chrVII	7	1	microsatellite	1.5-LOD region as reported	chrVII	2440718	chrVII	25108180	13774449	276	7_276	NA	NA	0	Outlier
marine_benthic	Erickson et al. 2016 Evolution 70:887-901	row 1 cerato raker number	feeding	7.54	chrVII	7	1	peak marker SNP	1.5-LOD region as reported	chrVII	16063884	chrVII	23190271	19627077.5	393	7_393	NA	NA	0	Outlier
marine_benthic	Miller et al. 2014 Genetics 197:405-420	row 1 epi raker number	feeding	6.42	chrXVI	16	1	microsatellite	1.5-LOD region as reported	chrXVI	2350690	chrXVI	15284863	8817776.5	177	16_177	0	Outlier	0	Non_outlier
marine_benthic	Miller et al. 2014 Genetics 197:405-420	row 1 raker number	feeding	6.36	chrI	1	1	microsatellite	1.5-LOD region as reported	chrI	4730526	chrI	9077346	6903936	139	1_139	0	Non_outlier	NA	NA
marine_benthic	Miller et al. 2014 Genetics 197:405-420	row 1 raker number	feeding	4.05	chrIV	4	1	microsatellite	1.5-LOD region as reported	chrIV	12809576	chrIV	28557932	20683754	414	4_414	0	Outlier	NA	NA
marine_benthic	Miller et al. 2014 Genetics 197:405-420	row 1 raker number	feeding	5.72	chrXVI	16	1	microsatellite	1.5-LOD region as reported	chrXVI	2350690	chrXVI	4066614	3208652	65	16_65	NA	NA	0	Non_outlier
marine_benthic	Miller et al. 2014 Genetics 197:405-420	row 1 raker number	feeding	8.58	chrXX	20	1	microsatellite	1.5-LOD region as reported	chrXX	8253452	chrXX	14682376	11467914	230	20_230	NA	NA	0	Outlier
marine_benthic	Miller et al. 2014 Genetics 197:405-420	row 1 raker number	feeding	5	chrVII	7	1	microsatellite	1.5-LOD region as reported	chrVII	2440718	chrVII	26449376	14445047	289	7_289	NA	NA	0	Outlier
marine_benthic	Miller et al. 2014 Genetics 197:405-420	row 2 cerato raker number	feeding	14.22	chrIV	4	1	microsatellite	1.5-LOD region as reported	chrIV	12809576	chrIV	28557932	20683754	414	4_414	0	Outlier	NA	NA
marine_benthic	Erickson et al. 2016 Evolution 70:887-901	row 2 cerato raker number	feeding	11.7	chrIV	4	1	peak marker SNP	1.5-LOD region as reported	chrIV	28985216	chrIV	30451783	29718499.5	595	4_595	0	Outlier	0	Non_outlier
marine_benthic	Erickson et al. 2016 Evolution 70:887-901	row 2 cerato raker number	feeding	10.88	chrVIII	8	1	peak marker SNP	1.5-LOD region as reported	chrVIII	12041211	chrVIII	16662115	14351663	288	8_288	0	Non_outlier	0	Non_outlier
marine_benthic	Miller et al. 2014 Genetics 197:405-420	row 2 cerato raker number	feeding	13.35	chrXX	20	1	microsatellite	1.5-LOD region as reported	chrXX	3338474	chrXX	14682376	9010425	181	20_181	0.00952381	Shared_outlier	1	Shared_outlier
marine_benthic	Erickson et al. 2016 Evolution 70:887-901	row 2 cerato raker number	feeding	9.2	chrIV	4	1	peak marker SNP	1.5-LOD region as reported	chrIV	29823254	chrIV	31324849	30574051.5	612	4_612	NA	NA	0	Non_outlier
marine_benthic	Miller et al. 2014 Genetics 197:405-420	row 2 joint raker number	feeding	7.87	chrIV	4	1	microsatellite	1.5-LOD region as reported	chrIV	12809576	chrIV	28557932	20683754	414	4_414	0	Outlier	NA	NA
marine_benthic	Miller et al. 2014 Genetics 197:405-420	row 2 joint raker number	feeding	5.31	chrI	1	1	microsatellite	1.5-LOD region as reported	chrUn	34680584	chrI	16713323	25696953.5	514	1_514	NA	NA	0	Non_outlier
marine_benthic	Miller et al. 2014 Genetics 197:405-420	row 2 raker number	feeding	7.36	chrXX	20	1	microsatellite	1.5-LOD region as reported	chrXX	3338474	chrXX	14682376	9010425	181	20_181	0.00952381	Shared_outlier	1	Shared_outlier
marine_benthic	Miller et al. 2014 Genetics 197:405-420	row 2 raker number	feeding	17.09	chrIV	4	1	microsatellite	1.5-LOD region as reported	chrIV	15232047	chrIV	28557932	21894989.5	438	4_438	NA	NA	0.333333333	Shared_outlier
marine_benthic	Miller et al. 2014 Genetics 197:405-420	row 3 cerato raker number	feeding	3.75	chrI	1	1	microsatellite	1.5-LOD region as reported	chrI	675889	chrI	2765246	1720567.5	35	1_35	0	Non_outlier	0	Non_outlier
marine_benthic	Miller et al. 2014 Genetics 197:405-420	row 3 cerato raker number	feeding	11.39	chrIV	4	1	microsatellite	1.5-LOD region as reported	chrIV	14933780	chrIV	19663288	17298534	346	4_346	0	Non_outlier	NA	NA
marine_benthic	Miller et al. 2014 Genetics 197:405-420	row 3 cerato raker number	feeding	16.92	chrXX	20	1	microsatellite	1.5-LOD region as reported	chrXX	3338474	chrXX	14682376	9010425	181	20_181	0.00952381	Shared_outlier	1	Shared_outlier
marine_benthic	Erickson et al. 2016 Evolution 70:887-901	row 3 cerato raker number	feeding	9.57	chrXX	20	1	peak marker SNP	1.5-LOD region as reported	chrXX	14772018	chrXX	4746526	9759272	196	20_196	NA	NA	0	Non_outlier
marine_benthic	Erickson et al. 2016 Evolution 70:887-901	row 3 cerato raker number	feeding	9.86	chrV	5	1	peak marker SNP	1.5-LOD region as reported	chrV	3200308	chrV	8764503	5982405.5	120	5_120	NA	NA	0	Non_outlier
marine_benthic	Miller et al. 2014 Genetics 197:405-420	row 3 hypo raker number	feeding	5.45	chrIV	4	1	microsatellite	1.5-LOD region as reported	chrIV	6107609	chrIV	28557932	17332770.5	347	4_347	0	Non_outlier	NA	NA
marine_benthic	Miller et al. 2014 Genetics 197:405-420	row 3 raker number	feeding	6.7	chrI	1	1	microsatellite	1.5-LOD region as reported	chrI	2963181	chrI	16713323	9838252	197	1_197	0	Outlier	0	Outlier
marine_benthic	Miller et al. 2014 Genetics 197:405-420	row 3 raker number	feeding	3.13	chrXI	11	1	microsatellite	1.5-LOD region as reported	chrXI	3034795	chrXI	11859429	7447112	149	11_149	0	Non_outlier	NA	NA
marine_benthic	Miller et al. 2014 Genetics 197:405-420	row 3 raker number	feeding	3.69	chrVII	7	1	microsatellite	1.5-LOD region as reported	chrVII	338787	chrVII	25108180	12723483.5	255	7_255	0	Non_outlier	0	Outlier
marine_benthic	Miller et al. 2014 Genetics 197:405-420	row 3 raker number	feeding	12.36	chrXX	20	1	microsatellite	1.5-LOD region as reported	chrXX	3338474	chrXX	14682376	9010425	181	20_181	0.00952381	Shared_outlier	1	Shared_outlier
marine_benthic	Miller et al. 2014 Genetics 197:405-420	row 3 raker number	feeding	13.6	chrIV	4	1	microsatellite	1.5-LOD region as reported	chrIV	12809576	chrIV	19663288	16236432	325	4_325	NA	NA	0	Non_outlier
marine_benthic	Miller et al. 2014 Genetics 197:405-420	row 4 cerato raker number	feeding	4.95	chrXVII	17	1	microsatellite	1.5-LOD region as reported	chrXVII	5446753	chrXVII	9858642	7652697.5	154	17_154	0	Non_outlier	0	Non_outlier
marine_benthic	Miller et al. 2014 Genetics 197:405-420	row 4 cerato raker number	feeding	5.21	chrIV	4	1	microsatellite	1.5-LOD region as reported	chrIV	6107609	chrIV	28557932	17332770.5	347	4_347	0	Non_outlier	NA	NA
marine_benthic	Miller et al. 2014 Genetics 197:405-420	row 4 cerato raker number	feeding	11.45	chrXX	20	1	microsatellite	1.5-LOD region as reported	chrXX	3338474	chrXX	14682376	9010425	181	20_181	0.00952381	Shared_outlier	1	Shared_outlier
marine_benthic	Miller et al. 2014 Genetics 197:405-420	row 4 cerato raker number	feeding	5.27	chrXV	15	1	microsatellite	1.5-LOD region as reported	chrXV	6134159	chrXV	10146002	8140080.5	163	15_163	NA	NA	0	Outlier
marine_benthic	Erickson et al. 2016 Evolution 70:887-901	row 4 cerato raker number	feeding	9.66	chrIV	4	1	peak marker SNP	1.5-LOD region as reported	chrIV	4859294	chrIV	6578942	5719118	115	4_115	NA	NA	0	Non_outlier
marine_benthic	Erickson et al. 2016 Evolution 70:887-901	row 4 cerato raker number	feeding	10.84	chrVIII	8	1	peak marker SNP	1.5-LOD region as reported	chrVIII	12041211	chrVIII	15689293	13865252	278	8_278	NA	NA	0	Non_outlier
marine_benthic	Miller et al. 2014 Genetics 197:405-420	row 4 joint raker number	feeding	8.61	chrIV	4	1	microsatellite	1.5-LOD region as reported	chrIV	4455356	chrIV	28557932	16506644	331	4_331	0	Outlier	NA	NA
marine_benthic	Miller et al. 2014 Genetics 197:405-420	row 4 raker number	feeding	7.56	chrIV	4	1	microsatellite	1.5-LOD region as reported	chrIV	6107609	chrIV	28557932	17332770.5	347	4_347	0	Non_outlier	NA	NA
marine_benthic	Miller et al. 2014 Genetics 197:405-420	row 4 raker number	feeding	10.15	chrXX	20	1	microsatellite	1.5-LOD region as reported	chrXX	3338474	chrXX	14682376	9010425	181	20_181	0.00952381	Shared_outlier	1	Shared_outlier
marine_benthic	Miller et al. 2014 Genetics 197:405-420	row 5 cerato raker number	feeding	12.95	chrXX	20	1	microsatellite	1.5-LOD region as reported	chrXX	3338474	chrXX	14682376	9010425	181	20_181	0.00952381	Shared_outlier	1	Shared_outlier
marine_benthic	Erickson et al. 2016 Evolution 70:887-901	row 5 cerato raker number	feeding	10.21	chrXII	12	1	peak marker SNP	1.5-LOD region as reported	chrXII	1968154	chrXII	6164774	4066464	82	12_82	NA	NA	0	Non_outlier
marine_benthic	Miller et al. 2014 Genetics 197:405-420	row 5 cerato raker number	feeding	7.96	chrIV	4	1	microsatellite	1.5-LOD region as reported	chrIV	15232047	chrIV	28557932	21894989.5	438	4_438	NA	NA	0.333333333	Shared_outlier
marine_benthic	Miller et al. 2014 Genetics 197:405-420	row 5 raker number	feeding	6.19	chrI	1	1	microsatellite	1.5-LOD region as reported	chrI	2963181	chrI	16713323	9838252	197	1_197	0	Outlier	0	Outlier
marine_benthic	Miller et al. 2014 Genetics 197:405-420	row 5 raker number	feeding	11.64	chrXX	20	1	microsatellite	1.5-LOD region as reported	chrXX	3338474	chrXX	14682376	9010425	181	20_181	0.00952381	Shared_outlier	1	Shared_outlier
marine_benthic	Erickson et al. 2016 Evolution 70:887-901	row 6 cerato raker number	feeding	8.17	chrXVII	17	1	peak marker SNP	1.5-LOD region as reported	chrXVII	12444733	chrXVII	14603141	13523937	271	17_271	0	Outlier	NA	NA
marine_benthic	Erickson et al. 2016 Evolution 70:887-901	row 6 cerato raker number	feeding	15.93	chrVIII	8	1	peak marker SNP	1.5-LOD region as reported	chrVIII	13986855	chrVIII	16175704	15081279.5	302	8_302	0	Non_outlier	0	Non_outlier
marine_benthic	Erickson et al. 2016 Evolution 70:887-901	row 6 cerato raker number	feeding	19.38	chrVIII	8	1	peak marker SNP	1.5-LOD region as reported	chrVIII	2489157	chrVIII	4988251	3738704	75	8_75	0	Outlier	0	Non_outlier
marine_benthic	Miller et al. 2014 Genetics 197:405-420	row 6 cerato raker number	feeding	11.74	chrXX	20	1	microsatellite	1.5-LOD region as reported	chrXX	3338474	chrXX	14682376	9010425	181	20_181	0.00952381	Shared_outlier	1	Shared_outlier
marine_benthic	Miller et al. 2014 Genetics 197:405-420	row 6 cerato raker number	feeding	6.38	chrXVII	17	1	microsatellite	1.5-LOD region as reported	chrXVII	10595180	chrXVII	14603141	12599160.5	252	17_252	NA	NA	0	Non_outlier
marine_benthic	Erickson et al. 2016 Evolution 70:887-901	row 6 cerato raker number	feeding	8.91	chrXIX	19	1	peak marker SNP	1.5-LOD region as reported	chrXIX	16509658	chrXIX	8301453	12405555.5	249	19_249	NA	NA	0	Non_outlier
marine_benthic	Miller et al. 2014 Genetics 197:405-420	row 6 cerato raker number	feeding	5.82	chrIV	4	1	microsatellite	1.5-LOD region as reported	chrIV	12809576	chrIV	19663288	16236432	325	4_325	NA	NA	0	Non_outlier
marine_benthic	Erickson et al. 2016 Evolution 70:887-901	row 6 cerato raker number	feeding	9.79	chrIV	4	1	peak marker SNP	1.5-LOD region as reported	chrIV	14647607	chrIV	29194725	21921166	439	4_439	NA	NA	0	Outlier
marine_benthic	Miller et al. 2014 Genetics 197:405-420	row 6 epi raker number	feeding	7.57	chrIV	4	1	microsatellite	1.5-LOD region as reported	chrIV	1926094	chrIV	11586185	6756139.5	136	4_136	NA	NA	0	Outlier
marine_benthic	Miller et al. 2014 Genetics 197:405-420	row 6 joint raker number	feeding	6.39	chrX	10	1	microsatellite	1.5-LOD region as reported	chrX	4208593	chrX	14005056	9106824.5	183	10_183	0	Non_outlier	NA	NA
marine_benthic	Miller et al. 2014 Genetics 197:405-420	row 6 joint raker number	feeding	7.73	chrIV	4	1	microsatellite	1.5-LOD region as reported	chrIV	4455356	chrIV	14934462	9694909	194	4_194	NA	NA	0	Non_outlier
marine_benthic	Miller et al. 2014 Genetics 197:405-420	row 6 raker number	feeding	13.7	chrXX	20	1	microsatellite	1.5-LOD region as reported	chrXX	3338474	chrXX	14682376	9010425	181	20_181	0.00952381	Shared_outlier	1	Shared_outlier
marine_benthic	Erickson et al. 2016 Evolution 70:887-901	row 7 cerato raker number	feeding	9.55	chrXVII	17	1	peak marker SNP	1.5-LOD region as reported	chrUn	3016744	chrXVII	10286325	6651534.5	134	17_134	0	Non_outlier	NA	NA
marine_benthic	Miller et al. 2014 Genetics 197:405-420	row 7 cerato raker number	feeding	13.42	chrXX	20	1	microsatellite	1.5-LOD region as reported	chrXX	3338474	chrXX	14682376	9010425	181	20_181	0.00952381	Shared_outlier	1	Shared_outlier
marine_benthic	Erickson et al. 2016 Evolution 70:887-901	row 7 cerato raker number	feeding	10.63	chrIV	4	1	peak marker SNP	1.5-LOD region as reported	chrIV	29823254	chrIV	31324849	30574051.5	612	4_612	NA	NA	0	Non_outlier
marine_benthic	Erickson et al. 2016 Evolution 70:887-901	row 7 cerato raker number	feeding	9.33	chrV	5	1	peak marker SNP	1.5-LOD region as reported	chrV	2707953	chrV	8321596	5514774.5	111	5_111	NA	NA	0	Non_outlier
marine_benthic	Erickson et al. 2016 Evolution 70:887-901	row 7 cerato raker number	feeding	8.93	chrVII	7	1	peak marker SNP	1.5-LOD region as reported	chrVII	134931	chrVII	18275521	9205226	185	7_185	NA	NA	0	Outlier
marine_benthic	Miller et al. 2014 Genetics 197:405-420	row 7 hypo raker number	feeding	5.54	chrX	10	1	microsatellite	1.5-LOD region as reported	chrX	4759544	chrX	14005056	9382300	188	10_188	0	Outlier	NA	NA
marine_benthic	Miller et al. 2014 Genetics 197:405-420	row 8 cerato raker number	feeding	4.65	chrIV	4	1	gene marker	1.5-LOD region as reported	chrIV	1283448	chrIV	3004707	2144077.5	43	4_43	0	Outlier	0	Non_outlier
marine_benthic	Erickson et al. 2016 Evolution 70:887-901	row 8 cerato raker number	feeding	17.85	chrVIII	8	1	peak marker SNP	1.5-LOD region as reported	chrVIII	13500444	chrVIII	14716471	14108457.5	283	8_283	0	Outlier	NA	NA
marine_benthic	Miller et al. 2014 Genetics 197:405-420	row 8 cerato raker number	feeding	4.51	chrXVII	17	1	microsatellite	1.5-LOD region as reported	chrXVII	10595180	chrXVII	14603141	12599160.5	252	17_252	NA	NA	0	Non_outlier
marine_benthic	Miller et al. 2014 Genetics 197:405-420	row 8 cerato raker number	feeding	9.49	chrXX	20	1	microsatellite	1.5-LOD region as reported	chrXX	1511530	chrXX	7269290	4390410	88	20_88	NA	NA	0	Non_outlier
marine_benthic	Miller et al. 2014 Genetics 197:405-420	row 8 cerato raker number	feeding	11.03	chrVIII	8	1	peak marker SNP	1.5-LOD region as reported	chrVIII	2489157	chrVIII	9365950	5927553.5	119	8_119	NA	NA	0	Non_outlier
marine_benthic	Miller et al. 2014 Genetics 197:405-420	row 8 raker number	feeding	7.47	chrXX	20	1	microsatellite	1.5-LOD region as reported	chrXX	3080347	chrXX	14682376	8881361.5	178	20_178	NA	NA	0	Outlier
marine_benthic	Erickson et al. 2016 Evolution 70:887-901	row 9 cerato raker number	feeding	9.21	chrVIII	8	1	peak marker SNP	1.5-LOD region as reported	chrVIII	12527622	chrVIII	15689293	14108457.5	283	8_283	0	Outlier	NA	NA
marine_benthic	Miller et al. 2014 Genetics 197:405-420	row 9 cerato raker number	feeding	13.19	chrXX	20	1	microsatellite	1.5-LOD region as reported	chrXX	3338474	chrXX	14682376	9010425	181	20_181	0.00952381	Shared_outlier	1	Shared_outlier
marine_benthic	Erickson et al. 2016 Evolution 70:887-901	row 9 cerato raker number	feeding	10.27	chrIV	4	1	peak marker SNP	1.5-LOD region as reported	chrIV	17087182	chrIV	24606448	20846815	417	4_417	NA	NA	0	Non_outlier
marine_benthic	Greenwood et al. 2015 G3 5:761-769	schooling: approaches to school	behaviour and sensory system	21	chrX	10	1	SNP	associated marker ± 1 Mb	chrX	9415917	chrX	11415917	10415917	209	10_209	0	Outlier	0	Non_outlier
marine_benthic	Greenwood et al. 2013 Current Biology 23:1884-1888	schooling: body orientation	behaviour and sensory system	10.4	chrIV	4	1	nearest SNP	1.5-LOD region as reported	chrIV	4599765	chrIV	27614532	16107148.5	323	4_323	NA	NA	0	Non_outlier
marine_benthic	Greenwood et al. 2013 Current Biology 23:1884-1888	schooling: head x position	behaviour and sensory system	7.1	chrXVII	17	1	nearest SNP	1.5-LOD region as reported	chrXVII	1220142	chrXVII	12515009	6867575.5	138	17_138	0	Outlier	NA	NA
marine_benthic	Greenwood et al. 2013 Current Biology 23:1884-1888	schooling: head y position	behaviour and sensory system	6.6	chrXX	20	1	nearest SNP	associated marker ± 1 Mb	chrXX	1	chrXX	1232763	616382	13	20_13	0	Non_outlier	0	Non_outlier
marine_benthic	Greenwood et al. 2015 G3 5:761-769	schooling: latency to join school	behaviour and sensory system	3.65	chrVI	6	1	SNP	associated marker ± 1 Mb	chrVI	12775642	chrVI	14775642	13775642	276	6_276	0	Non_outlier	0	Non_outlier
marine_benthic	Greenwood et al. 2013 Current Biology 23:1884-1888	schooling: latency to join school	behaviour and sensory system	6.3	chrXX	20	1	nearest SNP	associated marker ± 1 Mb	chrXX	13411783	chrXX	15411783	14411783	289	20_289	NA	NA	0	Non_outlier
marine_benthic	Greenwood et al. 2015 G3 5:761-769	schooling: time with school	behaviour and sensory system	5.15	chrVI	6	1	SNP	associated marker ± 1 Mb	chrVI	13131973	chrVI	15131973	14131973	283	6_283	NA	NA	0	Non_outlier
marine_benthic	Miller et al. 2014 Genetics 197:405-420	smoothened dorsal spine 2 area (SPA-SRA)	defence	24.36	chrIV	4	1	microsatellite	1.5-LOD region as reported	chrIV	11585867	chrIV	14934462	13260164.5	266	4_266	0.00952381	Shared_outlier	0	Outlier
marine_benthic	Miller et al. 2014 Genetics 197:405-420	supraoccipital crest area	body shape	3.43	chrXIV	14	1	microsatellite	1.5-LOD region as reported	chrXIV	8491338	chrXIV	13557315	11024326.5	221	14_221	0	Outlier	0	Non_outlier
marine_benthic	Miller et al. 2014 Genetics 197:405-420	supraoccipital crest area	body shape	4.7	chrVI	6	1	microsatellite	1.5-LOD region as reported	chrUn	14969370	chrVI	2482230	8725800	175	6_175	0	Non_outlier	0	Non_outlier
marine_benthic	Miller et al. 2014 Genetics 197:405-420	supraoccipital crest area	body shape	10.53	chrI	1	1	microsatellite	1.5-LOD region as reported	chrI	7086284	chrI	16713323	11899803.5	238	1_238	NA	NA	0	Outlier
marine_benthic	Miller et al. 2014 Genetics 197:405-420	supraoccipital crest length	body shape	5.58	chrIV	4	1	microsatellite	1.5-LOD region as reported	chrIV	1926094	chrIV	28557932	15242013	305	4_305	NA	NA	0.333333333	Shared_outlier
marine_benthic	Miller et al. 2014 Genetics 197:405-420	supraoccipital crest width	body shape	7.01	chrI	1	1	microsatellite	1.5-LOD region as reported	chrI	4631690	chrI	16713323	10672506.5	214	1_214	0	Non_outlier	NA	NA
marine_benthic	Miller et al. 2014 Genetics 197:405-420	supraoccipital crest width	body shape	16.57	chrXX	20	1	microsatellite	1.5-LOD region as reported	chrXX	3338474	chrXX	14682376	9010425	181	20_181	0.00952381	Shared_outlier	1	Shared_outlier
marine_benthic	Miller et al. 2014 Genetics 197:405-420	supraoccipital crest width	body shape	4.78	chrXIII	13	1	microsatellite	1.5-LOD region as reported	chrXIII	8142821	chrXIII	16102319	12122570	243	13_243	NA	NA	0	Non_outlier
marine_benthic	Miller et al. 2014 Genetics 197:405-420	supraoccipital crest width	body shape	4.68	chrVIII	8	1	microsatellite	1.5-LOD region as reported	chrVIII	727330	chrVIII	12151566	6439448	129	8_129	NA	NA	0	Non_outlier
marine_benthic	Miller et al. 2014 Genetics 197:405-420	third predorsal pterygiophore position	swimming	5.35	chrXXI	21	1	microsatellite	1.5-LOD region as reported	chrUn	6125011	chrXXI	4897748	5511379.5	111	21_111	NA	NA	0	Non_outlier
marine_benthic	Miller et al. 2014 Genetics 197:405-420	third predorsal pterygiophore position	swimming	9.11	chrIV	4	1	microsatellite	1.5-LOD region as reported	chrIV	3004386	chrIV	28557932	15781159	316	4_316	NA	NA	0	Outlier
marine_benthic	Miller et al. 2014 Genetics 197:405-420	total dorsal pterygiophore number	swimming	7.43	chrIV	4	1	microsatellite	1.5-LOD region as reported	chrIV	6107609	chrIV	28557932	17332770.5	347	4_347	0	Non_outlier	NA	NA
marine_benthic	Miller et al. 2014 Genetics 197:405-420	total postanal pterygiophore number	swimming	5.94	chrXXI	21	1	microsatellite	1.5-LOD region as reported	chrUn	6125011	chrXXI	9043760	7584385.5	152	21_152	0.00952381	Shared_outlier	0	Non_outlier
marine_benthic	Miller et al. 2014 Genetics 197:405-420	total postanal pterygiophore number	swimming	11.05	chrIV	4	1	microsatellite	1.5-LOD region as reported	chrIV	14933780	chrIV	28557932	21745856	435	4_435	NA	NA	0.333333333	Shared_outlier
marine_benthic	Miller et al. 2014 Genetics 197:405-420	total postdorsal pterygiophore number	swimming	7.7	chrIV	4	1	microsatellite	1.5-LOD region as reported	chrIV	6107609	chrIV	28557932	17332770.5	347	4_347	0	Non_outlier	NA	NA
marine_benthic	Albert et al. 2008 Evolution 62:76-85	ventral extent of operculum (x)	body shape	5.3	chrXX	20	1	microsatellite	associated marker ± 1 Mb	chrXX	7252840	chrXX	9253452	8253146	166	20_166	0	Non_outlier	0	Outlier
marine_benthic	Albert et al. 2008 Evolution 62:76-85	ventral extent of operculum (x)	body shape	4.8	chrXII	12	1	microsatellite	associated marker ± 1 Mb	chrXII	11922318	chrXII	13922915	12922616.5	259	12_259	NA	NA	0	Non_outlier
marine_benthic	Albert et al. 2008 Evolution 62:76-85	ventral extent of operculum (x)	body shape	19	chrXVI	16	1	gene	associated marker ± 1 Mb	chrXVI	16770456	chrXVI	18115788	17443122	349	16_349	NA	NA	0	Non_outlier
marine_benthic	Albert et al. 2008 Evolution 62:76-85	ventral extent of operculum (x)	body shape	7.2	chrVII	7	1	microsatellite	associated marker ± 1 Mb	chrVII	12663683	chrVII	14664252	13663967.5	274	7_274	NA	NA	0	Outlier
marine_benthic	Miller et al. 2007 Cell 131:1179-1189	ventral pigmentation	pigmentation	56.1	chrXIX	19	1	microsatellite	associated marker ± 1 Mb	chrXIX	9374706	chrXIX	11374923	10374814.5	208	19_208	NA	NA	0.333333333	Shared_outlier
marine_benthic	Cleves et al. 2014 Proceedings of the National Academy of Sciences USA 111:13912-13917	ventral toothplate intertooth spacing	feeding	7.3	chrXXI	21	1	microsatellite	associated marker ± 1 Mb	chrXXI	794897	chrXXI	2795146	1795021.5	36	21_36	NA	NA	0	Non_outlier
marine_benthic	Miller et al. 2014 Genetics 197:405-420	ventral toothplate length	feeding	10.66	chrXXI	21	1	microsatellite	1.5-LOD region as reported	chrUn	6125011	chrXXI	9043760	7584385.5	152	21_152	0.00952381	Shared_outlier	0	Non_outlier
marine_benthic	Miller et al. 2014 Genetics 197:405-420	ventral toothplate length	feeding	4.62	chrXI	11	1	microsatellite	1.5-LOD region as reported	chrXI	984438	chrXI	7796955	4390696.5	88	11_88	NA	NA	0	Non_outlier
marine_benthic	Cleves et al. 2014 Proceedings of the National Academy of Sciences USA 111:13912-13917	ventral toothplate plate area	feeding	10.5	chrVII	7	1	microsatellite	associated marker ± 1 Mb	chrVII	16330866	chrVII	18330982	17330924	347	7_347	NA	NA	0	Outlier
marine_benthic	Miller et al. 2014 Genetics 197:405-420	ventral toothplate tooth number	feeding	26.19	chrXXI	21	1	microsatellite	1.5-LOD region as reported	chrXXI	1794897	chrXXI	9043760	5419328.5	109	21_109	0	Non_outlier	0	Non_outlier
marine_benthic	Erickson et al. 2016 Evolution 70:887-901	ventral toothplate tooth number	feeding	11.27	chrXXI	21	1	peak marker SNP	1.5-LOD region as reported	chrXXI	4896400	chrXXI	10447150	7671775	154	21_154	0.008333333	Shared_outlier	0	Non_outlier
marine_benthic	Erickson et al. 2016 Evolution 70:887-901	ventral toothplate tooth number	feeding	16.06	chrXXI	21	1	peak marker SNP	1.5-LOD region as reported	chrXXI	5380435	chrUn	16189048	10784741.5	216	21_216	0.054545455	Shared_outlier	0	Non_outlier
marine_benthic	Erickson et al. 2016 Evolution 70:887-901	ventral toothplate tooth number	feeding	11.86	chrI	1	1	peak marker SNP	1.5-LOD region as reported	chrI	13677589	chrI	15425828	14551708.5	292	1_292	NA	NA	0	Outlier
marine_benthic	Cleves et al. 2014 Proceedings of the National Academy of Sciences USA 111:13912-13917	ventral toothplate tooth number	feeding	3.3	chrX	10	1	microsatellite	associated marker ± 1 Mb	chrX	3759544	chrX	5760146	4759845	96	10_96	NA	NA	0	Non_outlier
marine_benthic	Cleves et al. 2014 Proceedings of the National Academy of Sciences USA 111:13912-13917	ventral toothplate tooth number	feeding	4.6	chrXIII	13	1	microsatellite	associated marker ± 1 Mb	chrXIII	7142821	chrXIII	9143387	8143104	163	13_163	NA	NA	0	Non_outlier
marine_benthic	Miller et al. 2014 Genetics 197:405-420	ventral toothplate tooth number	feeding	5.36	chrXX	20	1	microsatellite	1.5-LOD region as reported	chrXX	1511530	chrXX	11318811	6415170.5	129	20_129	NA	NA	0	Non_outlier
marine_benthic	Cleves et al. 2014 Proceedings of the National Academy of Sciences USA 111:13912-13917	ventral toothplate tooth number	feeding	5.6	chrXX	20	1	microsatellite	associated marker ± 1 Mb	chrXX	2079660	chrXX	4080347	3080003.5	62	20_62	NA	NA	0	Non_outlier
marine_benthic	Erickson et al. 2016 Evolution 70:887-901	ventral toothplate tooth number	feeding	15.59	chrXXI	21	1	peak marker SNP	1.5-LOD region as reported	chrXXI	1992190	chrXXI	5622452	3807321	77	21_77	NA	NA	0	Non_outlier
marine_benthic	Cleves et al. 2014 Proceedings of the National Academy of Sciences USA 111:13912-13917	ventral toothplate tooth number	feeding	31.5	chrXXI	21	1	microsatellite	95% confidence interval as reported	chrXXI	2564997	chrXXI	5120542	3842769.5	77	21_77	NA	NA	0	Non_outlier
marine_benthic	Cleves et al. 2014 Proceedings of the National Academy of Sciences USA 111:13912-13917	ventral toothplate tooth number	feeding	6	chrIV	4	1	microsatellite	associated marker ± 1 Mb	chrIV	24376712	chrIV	26376967	25376839.5	508	4_508	NA	NA	0	Outlier
marine_benthic	Erickson et al. 2016 Evolution 70:887-901	ventral toothplate tooth number	feeding	8.56	chrVII	7	1	peak marker SNP	1.5-LOD region as reported	chrVII	7751784	chrVII	16309621	12030702.5	241	7_241	NA	NA	0	Non_outlier
marine_benthic	Miller et al. 2014 Genetics 197:405-420	ventral toothplate width	feeding	23.64	chrXXI	21	1	microsatellite	1.5-LOD region as reported	chrXXI	3770096	chrXXI	9043760	6406928	129	21_129	0.025	Shared_outlier	0	Non_outlier
marine_benthic	Miller et al. 2014 Genetics 197:405-420	ventral toothplate width	feeding	4.81	chrI	1	1	microsatellite	1.5-LOD region as reported	chrI	2963181	chrI	19627248	11295214.5	226	1_226	NA	NA	1	Shared_outlier
marine_benthic	Miller et al. 2014 Genetics 197:405-420	ventral toothplate width	feeding	5.01	chrII	2	1	microsatellite	1.5-LOD region as reported	chrII	21122379	chrII	21231990	21177184.5	424	2_424	NA	NA	0	Non_outlier
marine_benthic	Miller et al. 2014 Genetics 197:405-420	ventral toothplate width	feeding	4.76	chrVII	7	1	microsatellite	1.5-LOD region as reported	chrVII	2440718	chrVII	25108180	13774449	276	7_276	NA	NA	0	Outlier
marine_benthic	Miller et al. 2014 Genetics 197:405-420	vertebrae number	swimming	9.62	chrI	1	1	microsatellite	1.5-LOD region as reported	chrI	4631690	chrI	17866367	11249028.5	225	1_225	NA	NA	0.333333333	Shared_outlier
marine_freshwater	Rogers et al. 2012 Evolution 66:2439-2450	anterior extent of ectocorocoid (x)	body shape	11.16	chrIV	4	1	microsatellite	associated marker ± 1 Mb	chrIV	10585867	chrIV	29457182	20021524.5	401	4_401	NA	NA	0	Non_outlier
marine_freshwater	Rogers et al. 2012 Evolution 66:2439-2450	anterior extent of ectocorocoid (y)	body shape	9.29	chrXII	12	1	microsatellite	associated marker ± 1 Mb	chrXII	4799613	chrXII	6799776	5799694.5	116	12_116	0	Non_outlier	0	Non_outlier
marine_freshwater	Rogers et al. 2012 Evolution 66:2439-2450	anterior extent of ectocorocoid (y)	body shape	9.4	chrVII	7	1	microsatellite	associated marker ± 1 Mb	chrVII	4222423	chrVII	6222584	5222503.5	105	7_105	NA	NA	0	Non_outlier
marine_freshwater	Liu et al. 2014 G3 4:595-604	anterior extent of maxilla (x)	body shape	16.81	chrXXI	21	1	nearest microsatellite	95% confidence interval as reported	chrXXI	6525514	chrXXI	8938069	7731791.5	155	21_155	0.008333333	Shared_outlier	0	Non_outlier
marine_freshwater	Liu et al. 2014 G3 4:595-604	anterior extent of maxilla (x)	body shape	9.32	chrXIII	13	1	nearest microsatellite	95% confidence interval as reported	chrXIII	3913576	chrXIII	9617733	6765654.5	136	13_136	NA	NA	0	Non_outlier
marine_freshwater	Liu et al. 2014 G3 4:595-604	anterior extent of maxilla (y)	body shape	7.6	chrXXI	21	1	nearest microsatellite	95% confidence interval as reported	chrXXI	6525514	chrXXI	8938069	7731791.5	155	21_155	0.008333333	Shared_outlier	0	Non_outlier
marine_freshwater	Rogers et al. 2012 Evolution 66:2439-2450	anterior extent of nasal (y)	body shape	7.99	chrXIV	14	1	microsatellite	associated marker ± 1 Mb	chrXIV	12557315	chrXIV	14616986	13587150.5	272	14_272	NA	NA	0	Non_outlier
marine_freshwater	Rogers et al. 2012 Evolution 66:2439-2450	anterior extent of orbit (x)	body shape	8.98	chrXVIII	18	1	microsatellite	associated marker ± 1 Mb	chrXVIII	1847300	chrXVIII	3847500	2847400	57	18_57	NA	NA	0	Non_outlier
marine_freshwater	Rogers et al. 2012 Evolution 66:2439-2450	anterior extent of premaxilla (x)	body shape	6.44	chrI	1	1	microsatellite	associated marker ± 1 Mb	chrI	373326	chrI	3088354	1730840	35	1_35	0	Non_outlier	0	Non_outlier
marine_freshwater	Rogers et al. 2012 Evolution 66:2439-2450	anterior extent of premaxilla (x)	body shape	6.34	chrXVI	16	1	microsatellite	associated marker ± 1 Mb	chrXVI	12136133	chrXVI	14136341	13136237	263	16_263	NA	NA	0	Non_outlier
marine_freshwater	Liu et al. 2014 G3 4:595-604	anterior insertion of anal fin (x)	body shape	12.81	chrXXI	21	1	nearest microsatellite	95% confidence interval as reported	chrXXI	7545763	chrXXI	8938069	8241916	165	21_165	NA	NA	0	Non_outlier
marine_freshwater	Rogers et al. 2012 Evolution 66:2439-2450	anterior insertion of anal fin (x)	body shape	7.15	chrIV	4	1	microsatellite	associated marker ± 1 Mb	chrIV	10585867	chrIV	12586185	11586026	232	4_232	NA	NA	1	Shared_outlier
marine_freshwater	Liu et al. 2014 G3 4:595-604	anterior insertion of anal fin (y)	body shape	7.9	chrXIX	19	1	nearest microsatellite	95% confidence interval as reported	chrXIX	1643763	chrXIX	15863729	8753746	176	19_176	NA	NA	0	Non_outlier
marine_freshwater	Liu et al. 2014 G3 4:595-604	anterior insertion of anal fin (y)	body shape	8.85	chrV	5	1	nearest microsatellite	95% confidence interval as reported	chrV	6426588	chrV	10240359	8333473.5	167	5_167	NA	NA	0	Non_outlier
marine_freshwater	Liu et al. 2014 G3 4:595-604	anterior insertion of dorsal fin (x)	body shape	23.51	chrXXI	21	1	nearest microsatellite	95% confidence interval as reported	chrXXI	6525514	chrXXI	8938069	7731791.5	155	21_155	0.008333333	Shared_outlier	0	Non_outlier
marine_freshwater	Liu et al. 2014 G3 4:595-604	anterior insertion of dorsal fin (y)	body shape	10.02	chrXIII	13	1	nearest microsatellite	95% confidence interval as reported	chrXIII	3913576	chrXIII	6175858	5044717	101	13_101	0.057142857	Shared_outlier	NA	NA
marine_freshwater	Liu et al. 2014 G3 4:595-604	anterior insertion of dorsal fin (y)	body shape	12.67	chrXXI	21	1	nearest microsatellite	95% confidence interval as reported	chrXXI	7545763	chrXXI	8938069	8241916	165	21_165	NA	NA	0	Non_outlier
marine_freshwater	Rogers et al. 2012 Evolution 66:2439-2450	anterior insertion of first dorsal spine (x)	body shape	14.68	chrIV	4	1	microsatellite	associated marker ± 1 Mb	chrIV	10585867	chrIV	29457182	20021524.5	401	4_401	NA	NA	0	Non_outlier
marine_freshwater	Rogers et al. 2012 Evolution 66:2439-2450	anterior insertion of first dorsal spine (x)	body shape	10.63	chrIV	4	1	microsatellite	associated marker ± 1 Mb	chrIV	14232047	chrIV	29457182	21844614.5	437	4_437	NA	NA	0	Outlier
marine_freshwater	Rogers et al. 2012 Evolution 66:2439-2450	anterior insertion of first dorsal spine (x)	body shape	13.32	chrVII	7	1	microsatellite	associated marker ± 1 Mb	chrVII	24107948	chrVII	27661766	25884857	518	7_518	NA	NA	0	Non_outlier
marine_freshwater	Rogers et al. 2012 Evolution 66:2439-2450	anterior insertion of first dorsal spine (y)	body shape	8.6	chrXVI	16	1	microsatellite	associated marker ± 1 Mb	chrXVI	2927459	chrXVI	14136341	8531900	171	16_171	NA	NA	0	Non_outlier
marine_freshwater	Rogers et al. 2012 Evolution 66:2439-2450	anterior insertion of first dorsal spine (y)	body shape	9.02	chrIV	4	1	microsatellite	associated marker ± 1 Mb	chrIV	14232047	chrIV	29457182	21844614.5	437	4_437	NA	NA	0	Outlier
marine_freshwater	Rogers et al. 2012 Evolution 66:2439-2450	anterior insertion of second dorsal spine (x)	body shape	11.07	chrXII	12	1	microsatellite	associated marker ± 1 Mb	chrXII	14378417	chrXII	16378558	15378487.5	308	12_308	0.010989011	Shared_outlier	0	Non_outlier
marine_freshwater	Rogers et al. 2012 Evolution 66:2439-2450	anterior insertion of second dorsal spine (x)	body shape	9.49	chrXVII	17	1	microsatellite	associated marker ± 1 Mb	chrXVII	218822	chrXVII	10858767	5538794.5	111	17_111	NA	NA	0	Non_outlier
marine_freshwater	Liu et al. 2014 G3 4:595-604	anterior insertion of second dorsal spine (x)	body shape	34.47	chrXXI	21	1	nearest microsatellite	95% confidence interval as reported	chrXXI	7545763	chrXXI	8938069	8241916	165	21_165	NA	NA	0	Non_outlier
marine_freshwater	Rogers et al. 2012 Evolution 66:2439-2450	anterior insertion of second dorsal spine (x)	body shape	12.83	chrVII	7	1	microsatellite	associated marker ± 1 Mb	chrVII	24107948	chrVII	27661766	25884857	518	7_518	NA	NA	0	Non_outlier
marine_freshwater	Rogers et al. 2012 Evolution 66:2439-2450	anterior insertion of second dorsal spine (y)	body shape	10.61	chrXXI	21	1	microsatellite	associated marker ± 1 Mb	chrUn	5125011	chrUn	7125185	6125098	123	21_123	NA	NA	0	Non_outlier
marine_freshwater	Rogers et al. 2012 Evolution 66:2439-2450	anterior insertion of third dorsal spine (x)	body shape	9.06	chrIV	4	1	microsatellite	associated marker ± 1 Mb	chrIV	3455356	chrIV	12586185	8020770.5	161	4_161	NA	NA	0	Non_outlier
marine_freshwater	Rogers et al. 2012 Evolution 66:2439-2450	anterior insertion of third dorsal spine (y)	body shape	9.97	chrXXI	21	1	microsatellite	associated marker ± 1 Mb	chrUn	5125011	chrUn	7125185	6125098	123	21_123	NA	NA	0	Non_outlier
marine_freshwater	Liu et al. 2014 G3 4:595-604	anterioventral extent of sphenoid at orbit (x)	body shape	11.89	chrXXI	21	1	nearest microsatellite	95% confidence interval as reported	chrXXI	4278648	chrXXI	8938069	6608358.5	133	21_133	0	Non_outlier	0	Outlier
marine_freshwater	Liu et al. 2014 G3 4:595-604	anterioventral insertion of caudal fin (x)	body shape	24.16	chrXXI	21	1	nearest microsatellite	95% confidence interval as reported	chrXXI	6525514	chrXXI	8938069	7731791.5	155	21_155	0.008333333	Shared_outlier	0	Non_outlier
marine_freshwater	Liu et al. 2014 G3 4:595-604	anterioventral insertion of caudal fin (y)	body shape	9.89	chrXIII	13	1	nearest microsatellite	95% confidence interval as reported	chrXIII	3913576	chrXIII	13180379	8546977.5	171	13_171	0	Non_outlier	0	Non_outlier
marine_freshwater	Rogers et al. 2012 Evolution 66:2439-2450	body depth	body shape	7.21	chrI	1	1	microsatellite	associated marker ± 1 Mb	chrI	6086284	chrI	26435490	16260887	326	1_326	NA	NA	0	Non_outlier
marine_freshwater	Rogers et al. 2012 Evolution 66:2439-2450	body depth	body shape	9.04	chrXII	12	1	microsatellite	associated marker ± 1 Mb	chrXII	1	chrXII	13922915	6961458	140	12_140	NA	NA	0	Non_outlier
marine_freshwater	Rogers et al. 2012 Evolution 66:2439-2450	body depth	body shape	9.59	chrXVI	16	1	microsatellite	associated marker ± 1 Mb	chrXVI	2927459	chrXVI	14136341	8531900	171	16_171	NA	NA	0	Non_outlier
marine_freshwater	Rogers et al. 2012 Evolution 66:2439-2450	body depth	body shape	10.61	chrXVIII	18	1	microsatellite	associated marker ± 1 Mb	chrXVIII	6613260	chrXVIII	8613434	7613347	153	18_153	NA	NA	0	Non_outlier
marine_freshwater	Liu et al. 2014 G3 4:595-604	centroid size	body size	27.89	chrXXI	21	1	nearest microsatellite	95% confidence interval as reported	chrXXI	7545763	chrXXI	8938069	8241916	165	21_165	NA	NA	0	Non_outlier
marine_freshwater	Liu et al. 2014 G3 4:595-604	centroid size	body size	16.53	chrVI	6	1	nearest microsatellite	95% confidence interval as reported	chrVI	1079376	chrVI	14859529	7969452.5	160	6_160	NA	NA	0	Non_outlier
marine_freshwater	Greenwood et al. 2011 Heredity 107:155-166	degree of barring	pigmentation	6.9	chrXI	11	1	closest SNP	associated marker ± 1 Mb	chrXI	1	chrXI	1457909	728955	15	11_15	0	Outlier	0	Outlier
marine_freshwater	Greenwood et al. 2011 Heredity 107:155-166	degree of barring	pigmentation	20	chrVI	6	1	closest SNP	1.5-LOD region as reported	chrVI	15390272	chrVI	16870159	16130215.5	323	6_323	NA	NA	0	Non_outlier
marine_freshwater	Greenwood et al. 2011 Heredity 107:155-166	degree of melanization	pigmentation	11.7	chrI	1	1	closest SNP	1.5-LOD region as reported	chrI	1549902	chrI	23569502	12559702	252	1_252	NA	NA	0	Non_outlier
marine_freshwater	Rogers et al. 2012 Evolution 66:2439-2450	dorsal extent of ectocorocoid (x)	body shape	7.67	chrI	1	1	microsatellite	associated marker ± 1 Mb	chrI	88288	chrI	3221089	1654688.5	34	1_34	NA	NA	0	Non_outlier
marine_freshwater	Rogers et al. 2012 Evolution 66:2439-2450	dorsal extent of ectocorocoid (y)	body shape	8.31	chrIV	4	1	microsatellite	associated marker ± 1 Mb	chrIV	3455356	chrIV	16232282	9843819	197	4_197	NA	NA	0	Non_outlier
marine_freshwater	Rogers et al. 2012 Evolution 66:2439-2450	dorsal extent of preopercular (x)	body shape	9.07	chrI	1	1	microsatellite	associated marker ± 1 Mb	chrI	373326	chrI	3088354	1730840	35	1_35	0	Non_outlier	0	Non_outlier
marine_freshwater	Rogers et al. 2012 Evolution 66:2439-2450	dorsal extent of preopercular (y)	body shape	8.95	chrXII	12	1	microsatellite	associated marker ± 1 Mb	chrXII	1	chrXII	13922915	6961458	140	12_140	NA	NA	0	Non_outlier
marine_freshwater	Rogers et al. 2012 Evolution 66:2439-2450	dorsal extent of the ascending branch of the pelvis (y)	body shape	10.29	chrIV	4	1	microsatellite	associated marker ± 1 Mb	chrIV	3455356	chrIV	16232282	9843819	197	4_197	NA	NA	0	Non_outlier
marine_freshwater	Rogers et al. 2012 Evolution 66:2439-2450	dorsal extent of the ascending branch of the pelvis (y)	body shape	18.35	chrIV	4	1	microsatellite	associated marker ± 1 Mb	chrIV	10585867	chrIV	29457182	20021524.5	401	4_401	NA	NA	0	Non_outlier
marine_freshwater	Greenwood et al. 2011 Heredity 107:155-166	dorsal melanophores	pigmentation	11.6	chrVII	7	1	closest SNP	1.5-LOD region as reported	chrUn	28671327	chrVII	5936068	17303697.5	347	7_347	NA	NA	0	Outlier
marine_freshwater	Liu et al. 2014 G3 4:595-604	dorsal spine 1 length	defence	9.05	chrVII	7	1	nearest microsatellite	95% confidence interval as reported	chrVII	2300505	chrVII	5222127	3761316	76	7_76	0	Non_outlier	NA	NA
marine_freshwater	Liu et al. 2014 G3 4:595-604	dorsal spine 1 length	defence	11.64	chrXI	11	1	nearest microsatellite	95% confidence interval as reported	chrXI	219488	chrXI	13179760	6699624	134	11_134	0.227272727	Shared_outlier	NA	NA
marine_freshwater	Liu et al. 2014 G3 4:595-604	dorsal spine 1 length	defence	6.01	chrXVI	16	1	nearest microsatellite	95% confidence interval as reported	chrXVI	4544023	chrXVI	15284747	9914385	199	16_199	NA	NA	0	Non_outlier
marine_freshwater	Liu et al. 2014 G3 4:595-604	dorsal spine 1 length	defence	50.55	chrXXI	21	1	nearest microsatellite	95% confidence interval as reported	chrXXI	7545763	chrXXI	8938069	8241916	165	21_165	NA	NA	0	Non_outlier
marine_freshwater	Rogers et al. 2012 Evolution 66:2439-2450	dorsal spine 1 length	defence	10.4	chrIV	4	1	microsatellite	associated marker ± 1 Mb	chrIV	3455356	chrIV	16232282	9843819	197	4_197	NA	NA	0	Non_outlier
marine_freshwater	Rogers et al. 2012 Evolution 66:2439-2450	dorsal spine 1 length	defence	15.12	chrIV	4	1	microsatellite	associated marker ± 1 Mb	chrIV	3455356	chrIV	16232282	9843819	197	4_197	NA	NA	0	Non_outlier
marine_freshwater	Rogers et al. 2012 Evolution 66:2439-2450	dorsal spine 1 length	defence	13.98	chrIV	4	1	microsatellite	associated marker ± 1 Mb	chrIV	10585867	chrIV	12586185	11586026	232	4_232	NA	NA	1	Shared_outlier
marine_freshwater	Liu et al. 2014 G3 4:595-604	dorsal spine 2 length	defence	57.64	chrXXI	21	1	nearest microsatellite	95% confidence interval as reported	chrXXI	7545763	chrXXI	8938069	8241916	165	21_165	NA	NA	0	Non_outlier
marine_freshwater	Liu et al. 2014 G3 4:595-604	dorsal spine 2 length	defence	7.26	chrVII	7	1	nearest microsatellite	95% confidence interval as reported	chrVII	1038649	chrVII	27937443	14488046	290	7_290	NA	NA	0	Non_outlier
marine_freshwater	Ellis et al. 2015 Development 142:2442-2451	dorsal toothplate 1 tooth number	feeding	9.3	chrXVIII	18	1	region	1.5-LOD region as reported	chrXVIII	241130	chrXVIII	3134685	1687907.5	34	18_34	NA	NA	0	Non_outlier
marine_freshwater	Ellis et al. 2015 Development 142:2442-2451	dorsal toothplate 2 tooth number	feeding	14.2	chrXVI	16	1	region	1.5-LOD region as reported	chrXVI	13447161	chrXVI	17386023	15416592	309	16_309	0	Non_outlier	0	Non_outlier
marine_freshwater	Rogers et al. 2012 Evolution 66:2439-2450	dorso-ventral opercle length	respiration	8.17	chrX	10	1	microsatellite	associated marker ± 1 Mb	chrX	9572913	chrX	15005056	12288984.5	246	10_246	NA	NA	0	Non_outlier
marine_freshwater	Rogers et al. 2012 Evolution 66:2439-2450	ectocorocoid length	defence	10.5	chrXIII	13	1	microsatellite	associated marker ± 1 Mb	chrXIII	14905199	chrXIII	20083130	17494164.5	350	13_350	NA	NA	0	Non_outlier
marine_freshwater	Rogers et al. 2012 Evolution 66:2439-2450	ectocorocoid length	defence	13.57	chrIV	4	1	microsatellite	associated marker ± 1 Mb	chrIV	10585867	chrIV	29457182	20021524.5	401	4_401	NA	NA	0	Non_outlier
marine_freshwater	Rogers et al. 2012 Evolution 66:2439-2450	eye diameter	body shape	8.85	chrVIII	8	1	microsatellite	associated marker ± 1 Mb	chrVIII	14002303	chrVIII	18370594	16186448.5	324	8_324	0	Non_outlier	NA	NA
marine_freshwater	Miller et al. 2007 Cell 131:1179-1189	gill pigmentation	pigmentation	56.1	chrXIX	19	1	microsatellite	associated marker ± 1 Mb	chrXIX	9374706	chrXIX	11374923	10374814.5	208	19_208	NA	NA	0.333333333	Shared_outlier
marine_freshwater	Glazer et al. 2014 Evo Devo 5:19	gill raker number adult	feeding	11.5	chrXX	20	1	microsatellite	1.5-LOD region as reported	chrXX	4466440	chrXX	15707285	10086862.5	202	20_202	0	Non_outlier	NA	NA
marine_freshwater	Glazer et al. 2014 Evo Devo 5:19	gill raker number adult	feeding	9.7	chrXX	20	1	microsatellite	1.5-LOD region as reported	chrXX	15707285	chrXX	18612675	17159980	344	20_344	0	Non_outlier	0	Non_outlier
marine_freshwater	Glazer et al. 2014 Evo Devo 5:19	gill raker number adult	feeding	12.5	chrIV	4	1	microsatellite	1.5-LOD region as reported	chrIV	15366117	chrIV	30500157	22933137	459	4_459	0	Non_outlier	NA	NA
marine_freshwater	Glazer et al. 2014 Evo Devo 5:19	gill raker number adult	feeding	20.7	chrIV	4	1	microsatellite	1.5-LOD region as reported	chrIV	15366117	chrIV	30500157	22933137	459	4_459	0	Non_outlier	NA	NA
marine_freshwater	Glazer et al. 2014 Evo Devo 5:19	gill raker number adult	feeding	22.4	chrXX	20	1	microsatellite	1.5-LOD region as reported	chrXX	4466440	chrXX	13486125	8976282.5	180	20_180	NA	NA	0	Outlier
marine_freshwater	Rogers et al. 2012 Evolution 66:2439-2450	insertion point of pelvic spine into the pelvic girdle (x)	body shape	12.31	chrI	1	1	microsatellite	associated marker ± 1 Mb	chrI	6086284	chrI	26435490	16260887	326	1_326	NA	NA	0	Non_outlier
marine_freshwater	Rogers et al. 2012 Evolution 66:2439-2450	insertion point of pelvic spine into the pelvic girdle (y)	body shape	8.52	chrIV	4	1	microsatellite	associated marker ± 1 Mb	chrIV	3455356	chrIV	12586185	8020770.5	161	4_161	NA	NA	0	Non_outlier
marine_freshwater	Liu et al. 2014 G3 4:595-604	lachrymal lateral ethmoid suture at orbit (x)	body shape	12.7	chrXXI	21	1	nearest microsatellite	95% confidence interval as reported	chrXXI	6525514	chrXXI	8938069	7731791.5	155	21_155	0.008333333	Shared_outlier	0	Non_outlier
marine_freshwater	Glazer et al. 2015 G3 5:1463-1472	lateral gill raker length	feeding	9.3	chrXX	20	1	region	1.5-LOD region as reported	chrXX	3523906	chrXX	19064483	11294194.5	226	20_226	0	Non_outlier	0	Outlier
marine_freshwater	Glazer et al. 2015 G3 5:1463-1472	lateral gill raker length	feeding	6.3	chrX	10	1	region	1.5-LOD region as reported	chrX	8967079	chrX	13814149	11390614	228	10_228	NA	NA	0	Non_outlier
marine_freshwater	Glazer et al. 2015 G3 5:1463-1472	lateral gill raker length	feeding	6.5	chrXX	20	1	region	1.5-LOD region as reported	chrXX	4012954	chrXX	15750116	9881535	198	20_198	NA	NA	0	Non_outlier
marine_freshwater	Rogers et al. 2012 Evolution 66:2439-2450	lateral opercle length	respiration	7.66	chrXII	12	1	microsatellite	associated marker ± 1 Mb	chrXII	354859	chrXII	2354988	1354923.5	28	12_28	NA	NA	0	Non_outlier
marine_freshwater	Glazer et al. 2015 G3 5:1463-1472	medial gill raker length	feeding	6.1	chrXIX	19	1	region	1.5-LOD region as reported	chrXIX	4072987	chrXIX	7057785	5565386	112	19_112	NA	NA	0	Non_outlier
marine_freshwater	Glazer et al. 2015 G3 5:1463-1472	middle gill raker length	feeding	7.6	chrIV	4	1	region	1.5-LOD region as reported	chrIV	4859295	chrIV	29823254	17341274.5	347	4_347	0	Non_outlier	NA	NA
marine_freshwater	Glazer et al. 2015 G3 5:1463-1472	middle gill raker length	feeding	7.4	chrI	1	1	region	1.5-LOD region as reported	chrI	2276858	chrI	22132679	12204768.5	245	1_245	NA	NA	0	Non_outlier
marine_freshwater	Kimmel et al. 2015 Proceedings of the National Academy of Sciences USA	opercular bone morphology	respiration	30	chrXIX	19	1	microsatellite	95% confidence interval as reported	chrXIX	11581207	chrXIX	18970236	15275721.5	306	19_306	NA	NA	0	Non_outlier
marine_freshwater	Kimmel et al. 2015 Proceedings of the National Academy of Sciences USA	opercular bone morphology	respiration	30	chrXIX	19	1	microsatellite	95% confidence interval as reported	chrXIX	11581207	chrXIX	18970236	15275721.5	306	19_306	NA	NA	0	Non_outlier
marine_freshwater	Rogers et al. 2012 Evolution 66:2439-2450	pectoral fin length	body shape	15.41	chrIV	4	1	microsatellite	associated marker ± 1 Mb	chrIV	10585867	chrIV	29457182	20021524.5	401	4_401	NA	NA	0	Non_outlier
marine_freshwater	Liu et al. 2014 G3 4:595-604	pelvic girdle length	defence	10.44	chrXIII	13	1	nearest microsatellite	95% confidence interval as reported	chrXIII	3913576	chrXIII	9617733	6765654.5	136	13_136	NA	NA	0	Non_outlier
marine_freshwater	Rogers et al. 2012 Evolution 66:2439-2450	pelvic girdle length	defence	11.72	chrXX	20	1	microsatellite	associated marker ± 1 Mb	chrXX	2570763	chrXX	15682376	9126569.5	183	20_183	NA	NA	0	Non_outlier
marine_freshwater	Liu et al. 2014 G3 4:595-604	pelvic girdle length	defence	34.6	chrXXI	21	1	nearest microsatellite	95% confidence interval as reported	chrXXI	7545763	chrXXI	8938069	8241916	165	21_165	NA	NA	0	Non_outlier
marine_freshwater	Rogers et al. 2012 Evolution 66:2439-2450	pelvic girdle length	defence	15.74	chrIV	4	1	microsatellite	associated marker ± 1 Mb	chrIV	10585867	chrIV	12586185	11586026	232	4_232	NA	NA	1	Shared_outlier
marine_freshwater	Rogers et al. 2012 Evolution 66:2439-2450	pelvic girdle length	defence	28.87	chrIV	4	1	microsatellite	associated marker ± 1 Mb	chrIV	10585867	chrIV	29457182	20021524.5	401	4_401	NA	NA	0	Non_outlier
marine_freshwater	Rogers et al. 2012 Evolution 66:2439-2450	pelvic girdle length	defence	8.24	chrIV	4	1	microsatellite	associated marker ± 1 Mb	chrIV	14232047	chrIV	29457182	21844614.5	437	4_437	NA	NA	0	Outlier
marine_freshwater	Cresko et al. 2004 Proceedings of the National Academy of Sciences USA 101:6050-6054	pelvic reduction	defence	100	chrVII	7	1	microsatellite	associated marker ± 1 Mb	chrVII	25661087	chrVII	27661766	26661426.5	534	7_534	NA	NA	0	Non_outlier
marine_freshwater	Liu et al. 2014 G3 4:595-604	pelvic spine length	defence	56.16	chrXXI	21	1	nearest microsatellite	95% confidence interval as reported	chrXXI	7545763	chrXXI	8938069	8241916	165	21_165	NA	NA	0	Non_outlier
marine_freshwater	Rogers et al. 2012 Evolution 66:2439-2450	pelvic spine length	defence	22.75	chrIV	4	1	microsatellite	associated marker ± 1 Mb	chrIV	10585867	chrIV	12586185	11586026	232	4_232	NA	NA	1	Shared_outlier
marine_freshwater	Rogers et al. 2012 Evolution 66:2439-2450	pelvic spine length	defence	40.56	chrIV	4	1	microsatellite	associated marker ± 1 Mb	chrIV	10585867	chrIV	29457182	20021524.5	401	4_401	NA	NA	0	Non_outlier
marine_freshwater	Rogers et al. 2012 Evolution 66:2439-2450	pelvic spine length	defence	11.91	chrIV	4	1	microsatellite	associated marker ± 1 Mb	chrIV	14232047	chrIV	29457182	21844614.5	437	4_437	NA	NA	0	Outlier
marine_freshwater	Liu et al. 2014 G3 4:595-604	pelvic spine length	defence	6.32	chrVII	7	1	nearest microsatellite	95% confidence interval as reported	chrVII	1038649	chrVII	27937443	14488046	290	7_290	NA	NA	0	Non_outlier
marine_freshwater	Liu et al. 2014 G3 4:595-604	plate number	defence	74.4	chrIV	4	1	nearest microsatellite	95% confidence interval as reported	chrIV	11585867	chrIV	22671119	17128493	343	4_343	0	Non_outlier	1	Shared_outlier
marine_freshwater	Liu et al. 2014 G3 4:595-604	plate number	defence	9.1	chrIX	9	1	nearest microsatellite	95% confidence interval as reported	chrIX	12668166	chrIX	15365445	14016805.5	281	9_281	0	Outlier	0	Non_outlier
marine_freshwater	Liu et al. 2014 G3 4:595-604	plate number	defence	10.6	chrXXI	21	1	nearest microsatellite	95% confidence interval as reported	chrXXI	6525514	chrXXI	8938069	7731791.5	155	21_155	0.008333333	Shared_outlier	0	Non_outlier
marine_freshwater	Glazer et al. 2015 G3 5:1463-1472	plate number	defence	95.7	chrIV	4	1	region	1.5-LOD region as reported	chrIV	12695947	chrIV	13671777	13183862	264	4_264	0.012820513	Shared_outlier	0	Outlier
marine_freshwater	Glazer et al. 2015 G3 5:1463-1472	plate number	defence	97.8	chrIV	4	1	region	1.5-LOD region as reported	chrIV	12208032	chrIV	13671777	12939904.5	259	4_259	NA	NA	1	Shared_outlier
marine_freshwater	Glazer et al. 2015 G3 5:1463-1472	plate number in Aa F2s	defence	13.3	chrVII	7	1	region	1.5-LOD region as reported	chrVII	4367333	chrVII	21470109	12918721	259	7_259	NA	NA	0	Non_outlier
marine_freshwater	Rogers et al. 2012 Evolution 66:2439-2450	posterior extent of caudal peduncle (x)	body shape	10.45	chrXVIII	18	1	microsatellite	associated marker ± 1 Mb	chrXVIII	1847300	chrXVIII	3847500	2847400	57	18_57	NA	NA	0	Non_outlier
marine_freshwater	Liu et al. 2014 G3 4:595-604	posterior extent of caudal peduncle (x)	body shape	15.07	chrXXI	21	1	nearest microsatellite	95% confidence interval as reported	chrXXI	7545763	chrXXI	8938069	8241916	165	21_165	NA	NA	0	Non_outlier
marine_freshwater	Liu et al. 2014 G3 4:595-604	posterior extent of ectocorocoid (x)	body shape	8.92	chrXIII	13	1	nearest microsatellite	95% confidence interval as reported	chrXIII	3913576	chrXIII	13180379	8546977.5	171	13_171	0	Non_outlier	0	Non_outlier
marine_freshwater	Rogers et al. 2012 Evolution 66:2439-2450	posterior extent of ectocorocoid (x)	body shape	5.81	chrIV	4	1	microsatellite	associated marker ± 1 Mb	chrIV	2004092	chrIV	4004707	3004399.5	61	4_61	0	Outlier	0	Non_outlier
marine_freshwater	Rogers et al. 2012 Evolution 66:2439-2450	posterior extent of ectocorocoid (x)	body shape	7.72	chrXII	12	1	microsatellite	associated marker ± 1 Mb	chrXII	11922318	chrXII	13922915	12922616.5	259	12_259	NA	NA	0	Non_outlier
marine_freshwater	Liu et al. 2014 G3 4:595-604	posterior extent of ectocorocoid (x)	body shape	5.83	chrXV	15	1	nearest microsatellite	95% confidence interval as reported	chrXV	6134163	chrXV	10145445	8139804	163	15_163	NA	NA	0	Outlier
marine_freshwater	Liu et al. 2014 G3 4:595-604	posterior extent of ectocorocoid (x)	body shape	8.18	chrXX	20	1	nearest microsatellite	95% confidence interval as reported	chrXX	7483155	chrXX	16009419	11746287	235	20_235	NA	NA	0	Outlier
marine_freshwater	Liu et al. 2014 G3 4:595-604	posterior extent of ectocorocoid (x)	body shape	25.82	chrXXI	21	1	nearest microsatellite	95% confidence interval as reported	chrXXI	7545763	chrXXI	8938069	8241916	165	21_165	NA	NA	0	Non_outlier
marine_freshwater	Rogers et al. 2012 Evolution 66:2439-2450	posterior extent of ectocorocoid (y)	body shape	10.67	chrXIII	13	1	microsatellite	associated marker ± 1 Mb	chrXIII	15836768	chrXIII	20083130	17959949	360	13_360	0	Outlier	0	Non_outlier
marine_freshwater	Liu et al. 2014 G3 4:595-604	posterior extent of ectocorocoid (y)	body shape	15.64	chrXXI	21	1	nearest microsatellite	95% confidence interval as reported	chrXXI	6525514	chrXXI	8938069	7731791.5	155	21_155	0.008333333	Shared_outlier	0	Non_outlier
marine_freshwater	Rogers et al. 2012 Evolution 66:2439-2450	posterior extent of ectocorocoid (y)	body shape	10.97	chrXII	12	1	microsatellite	associated marker ± 1 Mb	chrXII	1	chrXII	13922915	6961458	140	12_140	NA	NA	0	Non_outlier
marine_freshwater	Liu et al. 2014 G3 4:595-604	posterior extent of ectocorocoid (y)	body shape	8.06	chrXVI	16	1	nearest microsatellite	95% confidence interval as reported	chrXVI	4544023	chrXVI	15284747	9914385	199	16_199	NA	NA	0	Non_outlier
marine_freshwater	Liu et al. 2014 G3 4:595-604	posterior extent of maxilla (x)	body shape	8.53	chrI	1	1	nearest microsatellite	95% confidence interval as reported	chrI	2434762	chrI	18878483	10656622.5	214	1_214	0	Non_outlier	NA	NA
marine_freshwater	Liu et al. 2014 G3 4:595-604	posterior extent of maxilla (x)	body shape	8.53	chrX	10	1	nearest microsatellite	95% confidence interval as reported	chrX	7152473	chrX	14148435	10650454	214	10_214	NA	NA	0	Non_outlier
marine_freshwater	Liu et al. 2014 G3 4:595-604	posterior extent of maxilla (x)	body shape	19.06	chrXXI	21	1	nearest microsatellite	95% confidence interval as reported	chrXXI	7545763	chrXXI	8938069	8241916	165	21_165	NA	NA	0	Non_outlier
marine_freshwater	Rogers et al. 2012 Evolution 66:2439-2450	posterior extent of orbit (y)	body shape	8.57	chrI	1	1	microsatellite	associated marker ± 1 Mb	chrI	3730526	chrI	5730725	4730625.5	95	1_95	NA	NA	0	Non_outlier
marine_freshwater	Liu et al. 2014 G3 4:595-604	posterior extent of pelvic girdle (x)	body shape	7.09	chrXIII	13	1	nearest microsatellite	95% confidence interval as reported	chrXIII	3913576	chrXIII	13180379	8546977.5	171	13_171	0	Non_outlier	0	Non_outlier
marine_freshwater	Liu et al. 2014 G3 4:595-604	posterior extent of pelvic girdle (x)	body shape	41.05	chrXXI	21	1	nearest microsatellite	95% confidence interval as reported	chrXXI	7545763	chrXXI	8938069	8241916	165	21_165	NA	NA	0	Non_outlier
marine_freshwater	Liu et al. 2014 G3 4:595-604	posterior extent of pelvic girdle (y)	body shape	11.66	chrXII	12	1	nearest microsatellite	95% confidence interval as reported	chrXII	4247384	chrXII	18401067	11324225.5	227	12_227	0	Non_outlier	0	Non_outlier
marine_freshwater	Rogers et al. 2012 Evolution 66:2439-2450	posterior extent of supraoccipital (x)	body shape	9.11	chrI	1	1	microsatellite	associated marker ± 1 Mb	chrUn	17864087	chrUn	19864331	18864209	378	1_378	0	Non_outlier	NA	NA
marine_freshwater	Rogers et al. 2012 Evolution 66:2439-2450	posterior extent of supraoccipital (x)	body shape	9.48	chrII	2	1	microsatellite	associated marker ± 1 Mb	chrII	1141832	chrII	4836310	2989071	60	2_60	0.012820513	Shared_outlier	0	Non_outlier
marine_freshwater	Liu et al. 2014 G3 4:595-604	posterior extent of supraoccipital (y)	body shape	13.07	chrXXI	21	1	nearest microsatellite	95% confidence interval as reported	chrXXI	7545763	chrXXI	8938069	8241916	165	21_165	NA	NA	0	Non_outlier
marine_freshwater	Liu et al. 2014 G3 4:595-604	posterior insertion of dorsal fin (x)	body shape	9.34	chrXII	12	1	nearest microsatellite	95% confidence interval as reported	chrXII	11409165	chrXII	13826118	12617641.5	253	12_253	0	Outlier	NA	NA
marine_freshwater	Rogers et al. 2012 Evolution 66:2439-2450	posterior insertion of dorsal fin (x)	body shape	8.92	chrI	1	1	microsatellite	associated marker ± 1 Mb	chrI	1220911	chrI	3221089	2221000	45	1_45	NA	NA	0	Non_outlier
marine_freshwater	Liu et al. 2014 G3 4:595-604	posterior insertion of dorsal fin (x)	body shape	11.52	chrX	10	1	nearest microsatellite	95% confidence interval as reported	chrX	7152473	chrX	14148435	10650454	214	10_214	NA	NA	0	Non_outlier
marine_freshwater	Rogers et al. 2012 Evolution 66:2439-2450	posterior insertion of dorsal fin (y)	body shape	8.8	chrXIII	13	1	microsatellite	associated marker ± 1 Mb	chrXIII	15836768	chrXIII	20083130	17959949	360	13_360	0	Outlier	0	Non_outlier
marine_freshwater	Rogers et al. 2012 Evolution 66:2439-2450	posterior insertion of dorsal fin (y)	body shape	9.28	chrXX	20	1	microsatellite	associated marker ± 1 Mb	chrXX	10606215	chrXX	12606611	11606413	233	20_233	0	Outlier	NA	NA
marine_freshwater	Liu et al. 2014 G3 4:595-604	posterior insertion of dorsal fin (y)	body shape	32.53	chrXXI	21	1	nearest microsatellite	95% confidence interval as reported	chrXXI	7545763	chrXXI	8938069	8241916	165	21_165	NA	NA	0	Non_outlier
marine_freshwater	Liu et al. 2014 G3 4:595-604	posterioventral extent of preopercular (y)	body shape	8	chrXIII	13	1	nearest microsatellite	95% confidence interval as reported	chrXIII	3913576	chrXIII	13180379	8546977.5	171	13_171	0	Non_outlier	0	Non_outlier
marine_freshwater	Liu et al. 2014 G3 4:595-604	posterioventral extent of preopercular (y)	body shape	7.72	chrXVII	17	1	nearest microsatellite	95% confidence interval as reported	chrXVII	873872	chrXVII	5471871	3172871.5	64	17_64	0	Non_outlier	0	Non_outlier
marine_freshwater	Liu et al. 2014 G3 4:595-604	posterioventral extent of preopercular (y)	body shape	7.78	chrXXI	21	1	nearest microsatellite	95% confidence interval as reported	chrXXI	6525514	chrXXI	8938069	7731791.5	155	21_155	0.008333333	Shared_outlier	0	Non_outlier
marine_freshwater	Rogers et al. 2012 Evolution 66:2439-2450	posterioventral extent of preopercular (y)	body shape	7.74	chrXIV	14	1	microsatellite	associated marker ± 1 Mb	chrXIV	12557315	chrXIV	14616986	13587150.5	272	14_272	NA	NA	0	Non_outlier
marine_freshwater	Rogers et al. 2012 Evolution 66:2439-2450	ventral extent of operculum (y)	body shape	9.79	chrXIX	19	1	microsatellite	associated marker ± 1 Mb	chrXIX	11275339	chrXIX	20240660	15757999.5	316	19_316	NA	NA	0	Non_outlier
marine_freshwater	Ellis et al. 2015 Development 142:2442-2451	ventral toothplate intertooth spacing	feeding	9.9	chrXVIII	18	1	region	1.5-LOD region as reported	chrXVIII	5070409	chrXVIII	12934334	9002371.5	181	18_181	0	Non_outlier	NA	NA
marine_freshwater	Ellis et al. 2015 Development 142:2442-2451	ventral toothplate tooth number	feeding	7.8	chrXIII	13	1	region	1.5-LOD region as reported	chrXIII	1228554	chrXIII	1700080	1464317	30	13_30	0	Outlier	NA	NA
marine_freshwater	Ellis et al. 2015 Development 142:2442-2451	ventral toothplate tooth number	feeding	9	chrXVIII	18	1	region	1.5-LOD region as reported	chrXVIII	3134685	chrXVIII	10993948	7064316.5	142	18_142	0	Non_outlier	NA	NA
marine_freshwater	Ellis et al. 2015 Development 142:2442-2451	ventral toothplate tooth number	feeding	13.5	chrXXI	21	1	region	1.5-LOD region as reported	chrXXI	3928330	chrXXI	8768680	6348505	127	21_127	NA	NA	0	Outlier
marine_freshwater	Ellis et al. 2015 Development 142:2442-2451	ventral toothplate tooth number	feeding	6.8	chrIV	4	1	region	1.5-LOD region as reported	chrIV	178147	chrIV	2893983	1536065	31	4_31	NA	NA	0	Non_outlier
stream_limnetic	Yong et al. 2016 G3 6:579-588	red spine chroma	pigmentation	6.31	chrVI	6	1	peak marker	associated marker ± 1 Mb	chrVI	1	chrVI	1657036	828518.5	17	6_17	NA	NA	0	Non_outlier
stream_limnetic	Yong et al. 2016 G3 6:579-588	red throat chroma	pigmentation	4.62	chrVI	6	1	peak marker	associated marker ± 1 Mb	chrVI	5312798	chrVI	7312798	6312798	127	6_127	0	Non_outlier	0	Non_outlier
stream_limnetic	Yong et al. 2016 G3 6:579-588	red throat chroma	pigmentation	1.33	chrIX	9	1	peak marker	associated marker ± 1 Mb	chrIX	273244	chrIX	2273244	1273244	26	9_26	NA	NA	0	Non_outlier
